# Supplementary material for: 3-[Hy­droxy(3-meth­oxy­phen­yl)methyl­idene]-2-(2-oxo-2-phenyl­eth­yl)-3,4-dihydro-2H-1λ6,2-benzothia­zine-1,1,4-trione
Source: Acta Crystallogr Sect E Struct Rep Online. 2012 Mar 7;68(Pt 4):o978–9. doi: 10.1107/S1600536812009002 (PMC3343951; doi:10.1107/S1600536812009002)
Supplement: Supplementary file 1 [file e-68-0o978-sup1.cif]

##############################################################################
#                                                                            #
# This CIF contains the data in a paper accepted for publication in          #
# Acta Crystallographica Section E. It conforms to the requirements of       #
# Notes for Authors for Acta Crystallographica Section E, and has been       #
# peer reviewed under the auspices of the IUCr Commission on Journals.       #
#                                                                            #
# Full details of the Crystallographic Information File format               #
# are given in the paper "The Crystallographic Information File (CIF):       #
# a New Standard Archive File for Crystallography" by S. R. Hall, F. H.      #
# Allen and I. D. Brown [Acta Cryst. (1991), A47, 655-685].                  #
#                                                                            #
# The current version of the core CIF dictionary is obtainable from          #
# ftp://ftp.iucr.org/pub/cif_core.dic.                                       #
#                                                                            #
# Software is freely available for graphical display of the structure(s)     #
# in this CIF. For information consult the CIF software page                 #
# http://www.iucr.org/resources/cif/software.                                #
#                                                                            #
# This file may be used for bona fide research purposes within the           #
# scientific community so long as proper attribution is given to the journal # 
# article from which it was obtained.                                        #
#                                                                            #
##############################################################################
data_global
_audit_creation_method     SHELXL-97
_journal_date_recd_electronic     2012-02-23
_journal_date_accepted     2012-02-29
_journal_name_full     'Acta Crystallographica, Section E'
_journal_year     2012
_journal_volume     68
_journal_issue      4
_journal_page_first     o978
_journal_page_last     o979
_journal_paper_category     QO
_journal_paper_doi     10.1107/S1600536812009002
_journal_coeditor_code     PK2393
_publ_contact_author
;
    Hamid Latif Siddiqui
    Institute of Chemistry
    University of the Punjab
    Lahore
    Pakistan
;
_publ_contact_author_email     drhamidlatif@hotmail.com
_publ_contact_author_fax     ' 0092+42-923 1269 '
_publ_contact_author_phone     ' 0092-42-923 0463 '
_publ_section_title
;\
3-[Hydroxy(3-methoxyphenyl)methylidene]-2-(2-oxo-2-phenylethyl)-3,4-dihydro-\
2<i>H</i>-1\l^6^,2-benzothiazine-1,1,4-trione
;
loop_
    _publ_author_name
    _publ_author_address
    'Siddiqui, Hamid Latif'
; Institute of Chemistry
University of the Punjab
Lahore 54590
Pakistan
;
    'Ahmad, Matloob'
; Chemistry Department
Govt. College University
Faisalabad
Pakistan
;
    'Gul, Salman'
; Institute of Chemistry
University of the Punjab
Lahore 54590
Pakistan
;
    'Siddiqui, Waseeq Ahmad'
; Chemistry Department
University of Sargodha
Sargodha 40100
Pakistan
;
    'Parvez, Masood'
; Department of Chemistry
The University of Calgary
2500 University Drive NW
Calgary
Alberta
Canada T2N 1N4
;
data_I
_chemical_name_systematic
;
3-[Hydroxy(3-methoxyphenyl)methylidene]-2-(2-oxo-2-phenylethyl)-
3,4-dihydro-2<i>H</i>-1\l^6^,2-benzothiazine-1,1,4-trione
;
_chemical_name_common     ?
_chemical_formula_moiety     'C24 H19 N O6 S'
_chemical_formula_sum     'C24 H19 N O6 S'
_chemical_formula_iupac     'C24 H19 N O6 S'
_chemical_formula_weight     449.46
_chemical_melting_point     ?
_symmetry_cell_setting     orthorhombic
_symmetry_space_group_name_H-M     'P b c a'
_symmetry_space_group_name_Hall     '-P 2ac 2ab'
loop_
    _symmetry_equiv_pos_as_xyz
    'x, y, z'
    '-x+1/2, -y, z+1/2'
    'x+1/2, -y+1/2, -z'
    '-x, y+1/2, -z+1/2'
    '-x, -y, -z'
    'x-1/2, y, -z-1/2'
    '-x-1/2, y-1/2, z'
    'x, -y-1/2, z-1/2'
_cell_length_a     17.9615(5)
_cell_length_b     11.2633(3)
_cell_length_c     19.5904(6)
_cell_angle_alpha     90.00
_cell_angle_beta     90.00
_cell_angle_gamma     90.00
_cell_volume     3963.3(2)
_cell_formula_units_Z     8
_cell_measurement_reflns_used     5006
_cell_measurement_theta_min     1.00
_cell_measurement_theta_max     27.48
_cell_measurement_temperature     173(2)
_exptl_crystal_description     'Prism'
_exptl_crystal_colour     'Yellow'
_exptl_crystal_size_max     0.14
_exptl_crystal_size_mid     0.10
_exptl_crystal_size_min     0.08
_exptl_crystal_density_diffrn     1.507
_exptl_crystal_density_meas     ?
_exptl_crystal_density_method     'not measured'
_exptl_crystal_F_000     1872
_exptl_absorpt_coefficient_mu     0.209
_exptl_absorpt_correction_type     multi-scan
_exptl_absorpt_process_details     '(<i>SORTAV</i>; Blessing, 1997)'
_exptl_absorpt_correction_T_min     0.971
_exptl_absorpt_correction_T_max     0.984
_exptl_special_details     ?
_diffrn_ambient_temperature     173(2)
_diffrn_radiation_type     MoK\a
_diffrn_radiation_wavelength     0.71073
_diffrn_radiation_source     'fine-focus sealed tube'
_diffrn_radiation_monochromator     graphite
_diffrn_measurement_device_type     'Nonius KappaCCD'
_diffrn_measurement_method     '\w and \f scans'
_diffrn_detector_area_resol_mean     ?
_diffrn_reflns_number     8340
_diffrn_reflns_av_R_equivalents     0.0588
_diffrn_reflns_av_sigmaI/netI     0.0554
_diffrn_reflns_theta_min     2.98
_diffrn_reflns_theta_max     27.49
_diffrn_reflns_theta_full     27.49
_diffrn_measured_fraction_theta_max     0.998
_diffrn_measured_fraction_theta_full     0.998
_diffrn_reflns_limit_h_min     -23
_diffrn_reflns_limit_h_max     23
_diffrn_reflns_limit_k_min     -14
_diffrn_reflns_limit_k_max     14
_diffrn_reflns_limit_l_min     -25
_diffrn_reflns_limit_l_max     25
_diffrn_standards_number     0
_diffrn_standards_interval_count     .
_diffrn_standards_interval_time     .
_diffrn_standards_decay_%     ?
_refine_special_details
;
Refinement of <i>F</i>^2^ against ALL reflections. The weighted <i>R</i>-factor
<i>wR</i> and goodness of fit <i>S</i> are based on <i>F</i>^2^, conventional
<i>R</i>-factors <i>R</i> are based on <i>F</i>, with <i>F</i> set to zero for
negative <i>F</i>^2^. The threshold expression of <i>F</i>^2^ >
\s(<i>F</i>^2^) is used only for calculating <i>R</i>-factors(gt) <i>etc</i>.
and is not relevant to the choice of reflections for refinement.
<i>R</i>-factors based on <i>F</i>^2^ are statistically about twice as large
as those based on <i>F</i>, and <i>R</i>- factors based on ALL data will be
even larger.
;
_reflns_number_total     4543
_reflns_number_gt     3198
_reflns_threshold_expression     I>2\s(I)
_refine_ls_structure_factor_coef     Fsqd
_refine_ls_matrix_type     full
_refine_ls_R_factor_all     0.1046
_refine_ls_R_factor_gt     0.0684
_refine_ls_wR_factor_gt     0.1140
_refine_ls_wR_factor_ref     0.1329
_refine_ls_goodness_of_fit_ref     1.101
_refine_ls_restrained_S_all     1.101
_refine_ls_number_reflns     4543
_refine_ls_number_parameters     291
_refine_ls_number_restraints     0
_refine_ls_hydrogen_treatment     constr
_refine_ls_weighting_scheme     calc
_refine_ls_weighting_details
                     'calc w=1/[\s^2^(Fo^2^)+10.1913P] where P=(Fo^2^+2Fc^2^)/3'
_atom_sites_solution_hydrogens     geom
_atom_sites_solution_primary     direct
_atom_sites_solution_secondary     difmap
_refine_ls_shift/su_max     0.000
_refine_ls_shift/su_mean     0.000
_refine_diff_density_max     0.361
_refine_diff_density_min     -0.494
_refine_ls_extinction_method     none
_refine_ls_extinction_coef     ?
loop_
    _atom_type_symbol
    _atom_type_description
    _atom_type_scat_dispersion_real
    _atom_type_scat_dispersion_imag
    _atom_type_scat_source
    'C' 'C' 0.0033 0.0016
                         'International Tables Vol C Tables 4.2.6.8 and 6.1.1.4'
    'H' 'H' 0.0000 0.0000
                         'International Tables Vol C Tables 4.2.6.8 and 6.1.1.4'
    'N' 'N' 0.0061 0.0033
                         'International Tables Vol C Tables 4.2.6.8 and 6.1.1.4'
    'O' 'O' 0.0106 0.0060
                         'International Tables Vol C Tables 4.2.6.8 and 6.1.1.4'
    'S' 'S' 0.1246 0.1234
                         'International Tables Vol C Tables 4.2.6.8 and 6.1.1.4'
_computing_data_collection     'COLLECT (Hooft, 1998)'
_computing_cell_refinement     'DENZO (Otwinowski & Minor, 1997)'
_computing_data_reduction     'SCALEPACK (Otwinowski & Minor, 1997)'
_computing_structure_solution     'SHELXS97 (Sheldrick, 2008)'
_computing_structure_refinement     'SHELXL97 (Sheldrick, 2008)'
_computing_molecular_graphics     'ORTEP-3 for Windows (Farrugia, 1997)'
_computing_publication_material     'SHELXL97 (Sheldrick, 2008)'
loop_
    _atom_site_type_symbol
    _atom_site_label
    _atom_site_fract_x
    _atom_site_fract_y
    _atom_site_fract_z
    _atom_site_U_iso_or_equiv
    _atom_site_adp_type
    _atom_site_calc_flag
    _atom_site_refinement_flags
    _atom_site_occupancy
    _atom_site_symmetry_multiplicity
    _atom_site_disorder_assembly
    _atom_site_disorder_group
    S S1 0.43448(4) 0.23066(7) 0.49448(4) 0.02772(19) Uani d . 1 1 . .
    O O1 0.42975(13) 0.1891(2) 0.42537(11) 0.0321(5) Uani d . 1 1 . .
    O O2 0.50593(12) 0.2608(2) 0.52165(13) 0.0380(6) Uani d . 1 1 . .
    O O3 0.19812(12) 0.2130(2) 0.52567(12) 0.0334(6) Uani d . 1 1 . .
    O O4 0.18789(12) 0.3846(2) 0.44712(12) 0.0311(5) Uani d . 1 1 . .
    H H4O 0.1754 0.3308 0.4745 0.047 Uiso calc R 1 1 . .
    O O5 0.20407(13) 0.7401(2) 0.31274(12) 0.0350(6) Uani d . 1 1 . .
    O O6 0.35370(14) 0.3374(2) 0.64057(12) 0.0395(6) Uani d . 1 1 . .
    N N1 0.38071(14) 0.3469(2) 0.50267(13) 0.0248(6) Uani d . 1 1 . .
    C C1 0.39090(18) 0.1240(3) 0.54646(16) 0.0259(7) Uani d . 1 1 . .
    C C2 0.4322(2) 0.0323(3) 0.57373(17) 0.0358(8) Uani d . 1 1 . .
    H H2 0.4841 0.0268 0.5650 0.043 Uiso calc R 1 1 . .
    C C3 0.3971(2) -0.0515(3) 0.6140(2) 0.0421(9) Uani d . 1 1 . .
    H H3 0.4248 -0.1157 0.6325 0.051 Uiso calc R 1 1 . .
    C C4 0.3218(2) -0.0425(3) 0.62739(18) 0.0399(9) Uani d . 1 1 . .
    H H4 0.2980 -0.0998 0.6555 0.048 Uiso calc R 1 1 . .
    C C5 0.2809(2) 0.0502(3) 0.59989(17) 0.0325(8) Uani d . 1 1 . .
    H H5 0.2292 0.0561 0.6096 0.039 Uiso calc R 1 1 . .
    C C6 0.31417(18) 0.1342(3) 0.55844(16) 0.0264(7) Uani d . 1 1 . .
    C C7 0.26845(17) 0.2284(3) 0.52620(16) 0.0261(7) Uani d . 1 1 . .
    C C8 0.30240(16) 0.3262(3) 0.49250(16) 0.0231(6) Uani d . 1 1 . .
    C C9 0.26011(18) 0.3991(3) 0.44929(16) 0.0262(7) Uani d . 1 1 . .
    C C10 0.28801(17) 0.4937(3) 0.40321(16) 0.0256(7) Uani d . 1 1 . .
    C C11 0.23700(17) 0.5772(3) 0.37964(15) 0.0254(7) Uani d . 1 1 . .
    H H11 0.1871 0.5756 0.3958 0.030 Uiso calc R 1 1 . .
    C C12 0.25855(18) 0.6626(3) 0.33282(16) 0.0271(7) Uani d . 1 1 . .
    C C13 0.33096(19) 0.6660(3) 0.30894(17) 0.0331(8) Uani d . 1 1 . .
    H H13 0.3459 0.7251 0.2772 0.040 Uiso calc R 1 1 . .
    C C14 0.3811(2) 0.5824(3) 0.33196(19) 0.0386(9) Uani d . 1 1 . .
    H H14 0.4307 0.5839 0.3152 0.046 Uiso calc R 1 1 . .
    C C15 0.36098(19) 0.4962(3) 0.37892(18) 0.0343(8) Uani d . 1 1 . .
    H H15 0.3964 0.4397 0.3944 0.041 Uiso calc R 1 1 . .
    C C16 0.2218(2) 0.8229(3) 0.25964(18) 0.0384(9) Uani d . 1 1 . .
    H H16A 0.1770 0.8679 0.2473 0.046 Uiso calc R 1 1 . .
    H H16B 0.2400 0.7797 0.2195 0.046 Uiso calc R 1 1 . .
    H H16C 0.2604 0.8776 0.2757 0.046 Uiso calc R 1 1 . .
    C C17 0.40483(18) 0.4447(3) 0.54746(16) 0.0280(7) Uani d . 1 1 . .
    H H17A 0.3794 0.5185 0.5330 0.034 Uiso calc R 1 1 . .
    H H17B 0.4590 0.4568 0.5414 0.034 Uiso calc R 1 1 . .
    C C18 0.38901(17) 0.4240(3) 0.62268(17) 0.0269(7) Uani d . 1 1 . .
    C C19 0.41875(17) 0.5095(3) 0.67386(17) 0.0258(7) Uani d . 1 1 . .
    C C20 0.45909(18) 0.6100(3) 0.65584(17) 0.0286(7) Uani d . 1 1 . .
    H H20 0.4641 0.6311 0.6091 0.034 Uiso calc R 1 1 . .
    C C21 0.49201(19) 0.6796(3) 0.70580(18) 0.0334(8) Uani d . 1 1 . .
    H H21 0.5206 0.7471 0.6932 0.040 Uiso calc R 1 1 . .
    C C22 0.4834(2) 0.6511(3) 0.77347(18) 0.0359(8) Uani d . 1 1 . .
    H H22 0.5068 0.6981 0.8075 0.043 Uiso calc R 1 1 . .
    C C23 0.4404(2) 0.5534(3) 0.79248(18) 0.0362(8) Uani d . 1 1 . .
    H H23 0.4326 0.5359 0.8394 0.043 Uiso calc R 1 1 . .
    C C24 0.40910(18) 0.4825(3) 0.74264(17) 0.0299(7) Uani d . 1 1 . .
    H H24 0.3808 0.4148 0.7554 0.036 Uiso calc R 1 1 . .
loop_
    _atom_site_aniso_label
    _atom_site_aniso_U_11
    _atom_site_aniso_U_22
    _atom_site_aniso_U_33
    _atom_site_aniso_U_12
    _atom_site_aniso_U_13
    _atom_site_aniso_U_23
    S1 0.0271(4) 0.0275(4) 0.0285(4) 0.0017(3) -0.0005(3) 0.0012(3)
    O1 0.0348(12) 0.0336(12) 0.0277(12) 0.0028(11) 0.0035(10) -0.0028(10)
    O2 0.0287(12) 0.0381(13) 0.0473(15) 0.0006(11) -0.0057(11) 0.0028(12)
    O3 0.0288(12) 0.0310(12) 0.0403(14) -0.0025(10) 0.0033(10) 0.0038(11)
    O4 0.0265(12) 0.0304(12) 0.0364(14) -0.0029(10) 0.0013(10) 0.0082(11)
    O5 0.0405(13) 0.0301(12) 0.0344(13) 0.0050(11) -0.0015(11) 0.0086(11)
    O6 0.0571(16) 0.0347(13) 0.0266(13) -0.0163(12) 0.0024(12) 0.0024(11)
    N1 0.0243(13) 0.0251(13) 0.0251(14) 0.0001(11) -0.0001(11) 0.0012(11)
    C1 0.0338(17) 0.0226(15) 0.0215(16) -0.0026(13) -0.0043(14) 0.0000(13)
    C2 0.044(2) 0.0330(18) 0.0306(19) 0.0050(17) -0.0093(16) -0.0002(15)
    C3 0.055(2) 0.0300(19) 0.041(2) 0.0033(18) -0.0148(19) 0.0066(17)
    C4 0.060(2) 0.0301(18) 0.0298(19) -0.0086(18) -0.0089(18) 0.0080(16)
    C5 0.0401(19) 0.0301(17) 0.0272(18) -0.0087(15) -0.0016(15) -0.0010(14)
    C6 0.0362(18) 0.0205(15) 0.0225(16) -0.0017(13) -0.0057(14) -0.0018(13)
    C7 0.0269(16) 0.0242(15) 0.0271(17) -0.0025(13) 0.0007(13) -0.0045(13)
    C8 0.0244(15) 0.0232(14) 0.0217(16) -0.0002(12) 0.0008(13) -0.0006(13)
    C9 0.0290(17) 0.0252(15) 0.0245(16) -0.0010(13) 0.0012(13) -0.0056(13)
    C10 0.0298(17) 0.0243(15) 0.0226(16) -0.0006(13) -0.0020(13) -0.0016(13)
    C11 0.0271(16) 0.0255(15) 0.0234(16) -0.0030(13) -0.0001(13) -0.0045(13)
    C12 0.0315(17) 0.0230(15) 0.0268(16) 0.0015(14) -0.0067(14) -0.0028(13)
    C13 0.0372(19) 0.0336(18) 0.0284(18) -0.0043(16) 0.0039(15) 0.0054(15)
    C14 0.0329(18) 0.042(2) 0.041(2) 0.0014(16) 0.0088(17) 0.0093(17)
    C15 0.0319(18) 0.0355(18) 0.036(2) 0.0035(15) 0.0008(15) 0.0071(16)
    C16 0.055(2) 0.0279(17) 0.032(2) 0.0025(17) -0.0058(17) 0.0035(15)
    C17 0.0265(16) 0.0281(16) 0.0294(18) -0.0049(14) 0.0008(14) 0.0001(14)
    C18 0.0262(16) 0.0272(16) 0.0274(17) -0.0004(13) 0.0020(14) 0.0033(14)
    C19 0.0216(15) 0.0253(15) 0.0305(18) 0.0028(13) -0.0022(13) -0.0005(13)
    C20 0.0309(17) 0.0276(16) 0.0271(17) 0.0010(14) 0.0016(14) 0.0027(14)
    C21 0.0349(18) 0.0244(16) 0.041(2) -0.0004(14) -0.0003(16) -0.0031(15)
    C22 0.0378(19) 0.0350(18) 0.035(2) 0.0003(16) -0.0092(16) -0.0066(16)
    C23 0.040(2) 0.044(2) 0.0246(17) 0.0019(17) -0.0032(15) -0.0015(15)
    C24 0.0279(16) 0.0306(16) 0.0312(18) 0.0000(14) -0.0010(14) 0.0048(15)
_geom_special_details
;
All e.s.d.'s (except the e.s.d. in the dihedral angle between two l.s. planes)
are estimated using the full covariance matrix. The cell e.s.d.'s are taken
into account individually in the estimation of e.s.d.'s in distances, angles
and torsion angles; correlations between e.s.d.'s in cell parameters are only
used when they are defined by crystal symmetry. An approximate (isotropic)
treatment of cell e.s.d.'s is used for estimating e.s.d.'s involving l.s.
planes.
;
loop_
    _geom_bond_atom_site_label_1
    _geom_bond_atom_site_label_2
    _geom_bond_site_symmetry_2
    _geom_bond_distance
    _geom_bond_publ_flag
    S1 O2 . 1.430(2) ?
    S1 O1 . 1.435(2) ?
    S1 N1 . 1.635(3) ?
    S1 C1 . 1.759(3) ?
    O3 C7 . 1.275(4) ?
    O4 C9 . 1.308(4) ?
    O4 H4O . 0.8400 ?
    O5 C12 . 1.369(4) ?
    O5 C16 . 1.432(4) ?
    O6 C18 . 1.215(4) ?
    N1 C8 . 1.440(4) ?
    N1 C17 . 1.473(4) ?
    C1 C2 . 1.380(4) ?
    C1 C6 . 1.403(4) ?
    C2 C3 . 1.383(5) ?
    C2 H2 . 0.9500 ?
    C3 C4 . 1.381(5) ?
    C3 H3 . 0.9500 ?
    C4 C5 . 1.385(5) ?
    C4 H4 . 0.9500 ?
    C5 C6 . 1.383(4) ?
    C5 H5 . 0.9500 ?
    C6 C7 . 1.483(4) ?
    C7 C8 . 1.421(4) ?
    C8 C9 . 1.403(4) ?
    C9 C10 . 1.483(4) ?
    C10 C11 . 1.392(4) ?
    C10 C15 . 1.395(4) ?
    C11 C12 . 1.385(4) ?
    C11 H11 . 0.9500 ?
    C12 C13 . 1.383(5) ?
    C13 C14 . 1.379(5) ?
    C13 H13 . 0.9500 ?
    C14 C15 . 1.385(5) ?
    C14 H14 . 0.9500 ?
    C15 H15 . 0.9500 ?
    C16 H16A . 0.9800 ?
    C16 H16B . 0.9800 ?
    C16 H16C . 0.9800 ?
    C17 C18 . 1.519(4) ?
    C17 H17A . 0.9900 ?
    C17 H17B . 0.9900 ?
    C18 C19 . 1.489(4) ?
    C19 C20 . 1.389(4) ?
    C19 C24 . 1.392(4) ?
    C20 C21 . 1.386(5) ?
    C20 H20 . 0.9500 ?
    C21 C22 . 1.373(5) ?
    C21 H21 . 0.9500 ?
    C22 C23 . 1.395(5) ?
    C22 H22 . 0.9500 ?
    C23 C24 . 1.381(5) ?
    C23 H23 . 0.9500 ?
    C24 H24 . 0.9500 ?
loop_
    _geom_angle_atom_site_label_1
    _geom_angle_atom_site_label_2
    _geom_angle_atom_site_label_3
    _geom_angle_site_symmetry_1
    _geom_angle_site_symmetry_3
    _geom_angle
    _geom_angle_publ_flag
    O2 S1 O1 . . 118.80(15) ?
    O2 S1 N1 . . 107.66(14) ?
    O1 S1 N1 . . 108.60(14) ?
    O2 S1 C1 . . 110.25(15) ?
    O1 S1 C1 . . 107.29(14) ?
    N1 S1 C1 . . 103.14(14) ?
    C9 O4 H4O . . 109.5 ?
    C12 O5 C16 . . 117.7(3) ?
    C8 N1 C17 . . 119.4(2) ?
    C8 N1 S1 . . 115.7(2) ?
    C17 N1 S1 . . 118.9(2) ?
    C2 C1 C6 . . 121.7(3) ?
    C2 C1 S1 . . 119.7(3) ?
    C6 C1 S1 . . 118.6(2) ?
    C1 C2 C3 . . 119.1(3) ?
    C1 C2 H2 . . 120.4 ?
    C3 C2 H2 . . 120.4 ?
    C4 C3 C2 . . 120.3(3) ?
    C4 C3 H3 . . 119.8 ?
    C2 C3 H3 . . 119.8 ?
    C3 C4 C5 . . 120.1(3) ?
    C3 C4 H4 . . 120.0 ?
    C5 C4 H4 . . 120.0 ?
    C6 C5 C4 . . 121.0(3) ?
    C6 C5 H5 . . 119.5 ?
    C4 C5 H5 . . 119.5 ?
    C5 C6 C1 . . 117.8(3) ?
    C5 C6 C7 . . 120.0(3) ?
    C1 C6 C7 . . 122.1(3) ?
    O3 C7 C8 . . 121.8(3) ?
    O3 C7 C6 . . 117.0(3) ?
    C8 C7 C6 . . 121.0(3) ?
    C9 C8 C7 . . 120.1(3) ?
    C9 C8 N1 . . 121.2(3) ?
    C7 C8 N1 . . 118.7(3) ?
    O4 C9 C8 . . 118.9(3) ?
    O4 C9 C10 . . 113.9(3) ?
    C8 C9 C10 . . 127.2(3) ?
    C11 C10 C15 . . 119.4(3) ?
    C11 C10 C9 . . 117.7(3) ?
    C15 C10 C9 . . 122.7(3) ?
    C12 C11 C10 . . 120.4(3) ?
    C12 C11 H11 . . 119.8 ?
    C10 C11 H11 . . 119.8 ?
    O5 C12 C13 . . 123.9(3) ?
    O5 C12 C11 . . 115.7(3) ?
    C13 C12 C11 . . 120.4(3) ?
    C14 C13 C12 . . 119.0(3) ?
    C14 C13 H13 . . 120.5 ?
    C12 C13 H13 . . 120.5 ?
    C13 C14 C15 . . 121.7(3) ?
    C13 C14 H14 . . 119.2 ?
    C15 C14 H14 . . 119.2 ?
    C14 C15 C10 . . 119.1(3) ?
    C14 C15 H15 . . 120.4 ?
    C10 C15 H15 . . 120.4 ?
    O5 C16 H16A . . 109.5 ?
    O5 C16 H16B . . 109.5 ?
    H16A C16 H16B . . 109.5 ?
    O5 C16 H16C . . 109.5 ?
    H16A C16 H16C . . 109.5 ?
    H16B C16 H16C . . 109.5 ?
    N1 C17 C18 . . 114.1(3) ?
    N1 C17 H17A . . 108.7 ?
    C18 C17 H17A . . 108.7 ?
    N1 C17 H17B . . 108.7 ?
    C18 C17 H17B . . 108.7 ?
    H17A C17 H17B . . 107.6 ?
    O6 C18 C19 . . 120.8(3) ?
    O6 C18 C17 . . 120.0(3) ?
    C19 C18 C17 . . 119.2(3) ?
    C20 C19 C24 . . 119.3(3) ?
    C20 C19 C18 . . 122.9(3) ?
    C24 C19 C18 . . 117.7(3) ?
    C21 C20 C19 . . 120.2(3) ?
    C21 C20 H20 . . 119.9 ?
    C19 C20 H20 . . 119.9 ?
    C22 C21 C20 . . 120.1(3) ?
    C22 C21 H21 . . 120.0 ?
    C20 C21 H21 . . 120.0 ?
    C21 C22 C23 . . 120.3(3) ?
    C21 C22 H22 . . 119.8 ?
    C23 C22 H22 . . 119.8 ?
    C24 C23 C22 . . 119.5(3) ?
    C24 C23 H23 . . 120.2 ?
    C22 C23 H23 . . 120.2 ?
    C23 C24 C19 . . 120.5(3) ?
    C23 C24 H24 . . 119.8 ?
    C19 C24 H24 . . 119.8 ?
loop_
    _geom_torsion_atom_site_label_1
    _geom_torsion_atom_site_label_2
    _geom_torsion_atom_site_label_3
    _geom_torsion_atom_site_label_4
    _geom_torsion_site_symmetry_1
    _geom_torsion_site_symmetry_2
    _geom_torsion_site_symmetry_3
    _geom_torsion_site_symmetry_4
    _geom_torsion
    _geom_torsion_publ_flag
    O2 S1 N1 C8 . . . . -166.6(2) ?
    O1 S1 N1 C8 . . . . 63.6(2) ?
    C1 S1 N1 C8 . . . . -50.0(3) ?
    O2 S1 N1 C17 . . . . -13.9(3) ?
    O1 S1 N1 C17 . . . . -143.8(2) ?
    C1 S1 N1 C17 . . . . 102.6(2) ?
    O2 S1 C1 C2 . . . . -40.4(3) ?
    O1 S1 C1 C2 . . . . 90.4(3) ?
    N1 S1 C1 C2 . . . . -155.1(3) ?
    O2 S1 C1 C6 . . . . 140.3(2) ?
    O1 S1 C1 C6 . . . . -88.9(3) ?
    N1 S1 C1 C6 . . . . 25.6(3) ?
    C6 C1 C2 C3 . . . . -0.1(5) ?
    S1 C1 C2 C3 . . . . -179.4(3) ?
    C1 C2 C3 C4 . . . . -0.9(5) ?
    C2 C3 C4 C5 . . . . 0.7(6) ?
    C3 C4 C5 C6 . . . . 0.5(5) ?
    C4 C5 C6 C1 . . . . -1.4(5) ?
    C4 C5 C6 C7 . . . . 176.3(3) ?
    C2 C1 C6 C5 . . . . 1.2(5) ?
    S1 C1 C6 C5 . . . . -179.5(2) ?
    C2 C1 C6 C7 . . . . -176.4(3) ?
    S1 C1 C6 C7 . . . . 2.9(4) ?
    C5 C6 C7 O3 . . . . -15.2(4) ?
    C1 C6 C7 O3 . . . . 162.4(3) ?
    C5 C6 C7 C8 . . . . 169.9(3) ?
    C1 C6 C7 C8 . . . . -12.5(5) ?
    O3 C7 C8 C9 . . . . -9.3(5) ?
    C6 C7 C8 C9 . . . . 165.3(3) ?
    O3 C7 C8 N1 . . . . 171.9(3) ?
    C6 C7 C8 N1 . . . . -13.5(4) ?
    C17 N1 C8 C9 . . . . 76.6(4) ?
    S1 N1 C8 C9 . . . . -130.9(3) ?
    C17 N1 C8 C7 . . . . -104.6(3) ?
    S1 N1 C8 C7 . . . . 47.9(3) ?
    C7 C8 C9 O4 . . . . 8.2(4) ?
    N1 C8 C9 O4 . . . . -172.9(3) ?
    C7 C8 C9 C10 . . . . -171.0(3) ?
    N1 C8 C9 C10 . . . . 7.8(5) ?
    O4 C9 C10 C11 . . . . 18.6(4) ?
    C8 C9 C10 C11 . . . . -162.1(3) ?
    O4 C9 C10 C15 . . . . -156.3(3) ?
    C8 C9 C10 C15 . . . . 23.0(5) ?
    C15 C10 C11 C12 . . . . -0.4(5) ?
    C9 C10 C11 C12 . . . . -175.5(3) ?
    C16 O5 C12 C13 . . . . 5.5(5) ?
    C16 O5 C12 C11 . . . . -174.2(3) ?
    C10 C11 C12 O5 . . . . 179.7(3) ?
    C10 C11 C12 C13 . . . . 0.0(5) ?
    O5 C12 C13 C14 . . . . -179.1(3) ?
    C11 C12 C13 C14 . . . . 0.6(5) ?
    C12 C13 C14 C15 . . . . -0.8(6) ?
    C13 C14 C15 C10 . . . . 0.4(6) ?
    C11 C10 C15 C14 . . . . 0.2(5) ?
    C9 C10 C15 C14 . . . . 175.1(3) ?
    C8 N1 C17 C18 . . . . 69.8(4) ?
    S1 N1 C17 C18 . . . . -81.8(3) ?
    N1 C17 C18 O6 . . . . -5.8(4) ?
    N1 C17 C18 C19 . . . . 172.8(3) ?
    O6 C18 C19 C20 . . . . -179.7(3) ?
    C17 C18 C19 C20 . . . . 1.7(5) ?
    O6 C18 C19 C24 . . . . 4.3(5) ?
    C17 C18 C19 C24 . . . . -174.3(3) ?
    C24 C19 C20 C21 . . . . 2.7(5) ?
    C18 C19 C20 C21 . . . . -173.2(3) ?
    C19 C20 C21 C22 . . . . -1.5(5) ?
    C20 C21 C22 C23 . . . . -1.3(5) ?
    C21 C22 C23 C24 . . . . 2.8(5) ?
    C22 C23 C24 C19 . . . . -1.6(5) ?
    C20 C19 C24 C23 . . . . -1.2(5) ?
    C18 C19 C24 C23 . . . . 175.0(3) ?
loop_
    _geom_hbond_atom_site_label_D
    _geom_hbond_atom_site_label_H
    _geom_hbond_atom_site_label_A
    _geom_hbond_site_symmetry_A
    _geom_hbond_distance_DH
    _geom_hbond_distance_HA
    _geom_hbond_distance_DA
    _geom_hbond_angle_DHA
    _geom_hbond_publ_flag
    C21 H21 O1 5_666 0.95 2.59 3.281(4) 129.9 y
    C11 H11 O1 7_665 0.95 2.53 3.371(4) 148.2 y
    C16 H16B O6 2_564 0.98 2.64 3.246(4) 120.3 y
    C24 H24 O5 2_565 0.95 2.57 3.508(4) 167.3 y
    O4 H4O O3 . 0.84 1.71 2.478(3) 150.5 y
    C15 H15 N1 . 0.95 2.38 2.972(4) 119.9 y
    C17 H17B O2 . 0.99 2.39 2.800(4) 103.8 n
_iucr_refine_instructions_details
;
TITL Compound X
CELL 0.71073  17.9615  11.2633  19.5904  90.0000  90.0000  90.0000
ZERR    8  0.0005  0.0003  0.0006  0.0000  0.0000  0.0000
LATT  1
SYMM 1/2 - X, - Y, 1/2 + Z
SYMM 1/2 + X, 1/2 - Y, - Z
SYMM - X, 1/2 + Y, 1/2 - Z
SFAC C  H  N  O  S
UNIT   192  152    8   48    8
OMIT     0   0   2
OMIT     2   1   0
OMIT     2   0   0
OMIT     1   0   2
OMIT     1   1   1
TEMP  -100
SIZE  0.14 0.10 0.08
EQIV  $1  1-x,1-y,1-z
EQIV  $2  1/2-x,1/2+y,z
EQIV  $3  1/2-x,1-y,-1/2+z
EQIV  $4  1/2-x,1-y,1/2+z
HTAB  C21  O1_$1
HTAB  C11  O1_$2
HTAB  C16  O6_$3
HTAB  C24  O5_$4
HTAB  O4  O3
HTAB  C15  N1
HTAB  C17  O2
MPLA  4  C1 C6 C7 C8  N1  S1
MPLA  6  C1 > C6
MPLA  6  C10 > C15
MPLA  6  C19 > C24
MPLA  6  C1 > C6
ACTA
CONF
HTAB
BOND $H
FMAP 2
PLAN -10
L.S.  5
OMIT  -3.0000 180
WGHT    0.000000   10.191304
FVAR       0.14857
S1    5    0.434481    0.230663    0.494477    11.00000    0.02714    0.02754 =
         0.02847    0.00124   -0.00050    0.00168
O1    4    0.429747    0.189098    0.425368    11.00000    0.03484    0.03364 =
         0.02770   -0.00282    0.00346    0.00279
O2    4    0.505933    0.260812    0.521645    11.00000    0.02871    0.03811 =
         0.04730    0.00281   -0.00573    0.00062
O3    4    0.198121    0.213004    0.525667    11.00000    0.02877    0.03104 =
         0.04028    0.00385    0.00334   -0.00252
O4    4    0.187892    0.384634    0.447125    11.00000    0.02654    0.03042 =
         0.03639    0.00825    0.00127   -0.00291
AFIX 147
H4O   2    0.175433    0.330783    0.474501    11.00000   -1.50000
AFIX   0
O5    4    0.204074    0.740106    0.312738    11.00000    0.04049    0.03006 =
         0.03441    0.00865   -0.00151    0.00497
O6    4    0.353698    0.337418    0.640570    11.00000    0.05712    0.03471 =
         0.02657    0.00243    0.00238   -0.01631
N1    3    0.380710    0.346941    0.502671    11.00000    0.02431    0.02507 =
         0.02509    0.00117   -0.00012    0.00006
C1    1    0.390899    0.124021    0.546464    11.00000    0.03378    0.02256 =
         0.02151    0.00002   -0.00431   -0.00257
C2    1    0.432223    0.032295    0.573734    11.00000    0.04372    0.03297 =
         0.03064   -0.00020   -0.00927    0.00503
AFIX  43
H2    2    0.484130    0.026816    0.564977    11.00000   -1.20000
AFIX   0
C3    1    0.397079   -0.051542    0.613978    11.00000    0.05533    0.03005 =
         0.04102    0.00658   -0.01479    0.00327
AFIX  43
H3    2    0.424844   -0.115701    0.632494    11.00000   -1.20000
AFIX   0
C4    1    0.321788   -0.042465    0.627392    11.00000    0.05961    0.03011 =
         0.02984    0.00803   -0.00890   -0.00858
AFIX  43
H4    2    0.298035   -0.099813    0.655502    11.00000   -1.20000
AFIX   0
C5    1    0.280899    0.050186    0.599890    11.00000    0.04014    0.03012 =
         0.02717   -0.00098   -0.00163   -0.00872
AFIX  43
H5    2    0.229222    0.056081    0.609645    11.00000   -1.20000
AFIX   0
C6    1    0.314172    0.134243    0.558442    11.00000    0.03620    0.02052 =
         0.02250   -0.00179   -0.00568   -0.00170
C7    1    0.268450    0.228422    0.526203    11.00000    0.02689    0.02422 =
         0.02705   -0.00453    0.00074   -0.00254
C8    1    0.302402    0.326186    0.492500    11.00000    0.02445    0.02318 =
         0.02173   -0.00056    0.00083   -0.00022
C9    1    0.260115    0.399089    0.449293    11.00000    0.02900    0.02516 =
         0.02448   -0.00558    0.00117   -0.00098
C10   1    0.288010    0.493651    0.403215    11.00000    0.02976    0.02432 =
         0.02259   -0.00165   -0.00203   -0.00056
C11   1    0.236998    0.577182    0.379644    11.00000    0.02712    0.02553 =
         0.02343   -0.00448   -0.00009   -0.00295
AFIX  43
H11   2    0.187128    0.575559    0.395772    11.00000   -1.20000
AFIX   0
C12   1    0.258546    0.662613    0.332824    11.00000    0.03147    0.02297 =
         0.02682   -0.00275   -0.00673    0.00154
C13   1    0.330962    0.666037    0.308939    11.00000    0.03717    0.03359 =
         0.02841    0.00542    0.00389   -0.00431
AFIX  43
H13   2    0.345937    0.725097    0.277157    11.00000   -1.20000
AFIX   0
C14   1    0.381112    0.582414    0.331958    11.00000    0.03287    0.04180 =
         0.04127    0.00933    0.00883    0.00141
AFIX  43
H14   2    0.430729    0.583944    0.315184    11.00000   -1.20000
AFIX   0
C15   1    0.360984    0.496230    0.378922    11.00000    0.03190    0.03553 =
         0.03552    0.00705    0.00081    0.00353
AFIX  43
H15   2    0.396409    0.439654    0.394371    11.00000   -1.20000
AFIX   0
C16   1    0.221754    0.822854    0.259636    11.00000    0.05487    0.02794 =
         0.03227    0.00349   -0.00578    0.00254
AFIX 137
H16A  2    0.177028    0.867872    0.247348    11.00000   -1.20000
H16B  2    0.239961    0.779688    0.219538    11.00000   -1.20000
H16C  2    0.260368    0.877615    0.275692    11.00000   -1.20000
AFIX   0
C17   1    0.404831    0.444675    0.547461    11.00000    0.02654    0.02806 =
         0.02940    0.00013    0.00082   -0.00491
AFIX  23
H17A  2    0.379435    0.518489    0.532950    11.00000   -1.20000
H17B  2    0.459024    0.456793    0.541422    11.00000   -1.20000
AFIX   0
C18   1    0.389012    0.424021    0.622676    11.00000    0.02621    0.02718 =
         0.02742    0.00332    0.00198   -0.00041
C19   1    0.418747    0.509528    0.673860    11.00000    0.02161    0.02528 =
         0.03050   -0.00047   -0.00215    0.00283
C20   1    0.459090    0.610017    0.655843    11.00000    0.03091    0.02764 =
         0.02714    0.00273    0.00163    0.00101
AFIX  43
H20   2    0.464134    0.631104    0.609118    11.00000   -1.20000
AFIX   0
C21   1    0.492007    0.679622    0.705801    11.00000    0.03485    0.02440 =
         0.04085   -0.00309   -0.00033   -0.00038
AFIX  43
H21   2    0.520563    0.747146    0.693192    11.00000   -1.20000
AFIX   0
C22   1    0.483387    0.651079    0.773474    11.00000    0.03779    0.03496 =
         0.03510   -0.00659   -0.00922    0.00031
AFIX  43
H22   2    0.506844    0.698063    0.807523    11.00000   -1.20000
AFIX   0
C23   1    0.440352    0.553426    0.792481    11.00000    0.04041    0.04362 =
         0.02459   -0.00154   -0.00317    0.00194
AFIX  43
H23   2    0.432600    0.535852    0.839374    11.00000   -1.20000
AFIX   0
C24   1    0.409101    0.482493    0.742642    11.00000    0.02789    0.03063 =
         0.03116    0.00484   -0.00101    0.00003
AFIX  43
H24   2    0.380814    0.414754    0.755378    11.00000   -1.20000
HKLF 4
REM  Compound X
REM R1 =  0.0684 for   3198 Fo > 4sig(Fo)  and  0.1046 for all   4543 data
REM    291 parameters refined using      0 restraints
END
WGHT      0.0000     10.2106
REM Highest difference peak  0.361,  deepest hole -0.494,  1-sigma level  0.073
Q1    1   0.4061  0.2968  0.4963  11.00000  0.05    0.36
Q2    1   0.4084  0.1764  0.5256  11.00000  0.05    0.35
Q3    1   0.2785  0.3825  0.4875  11.00000  0.05    0.29
Q4    1   0.2756  0.4413  0.4270  11.00000  0.05    0.29
Q5    1   0.5048  0.3652  0.4936  11.00000  0.05    0.29
Q6    1   0.2715  0.5579  0.4216  11.00000  0.05    0.28
Q7    1   0.4576  0.5412  0.6630  11.00000  0.05    0.28
Q8    1   0.3656  0.4947  0.3329  11.00000  0.05    0.28
Q9    1   0.3994  0.0252  0.6086  11.00000  0.05    0.27
Q10   1   0.2821  0.3257  0.5324  11.00000  0.05    0.27
;
