# Supplementary material for: 3-[Hy­droxy(3-meth­oxy­phen­yl)methyl­idene]-2-(2-oxo-2-phenyl­eth­yl)-3,4-dihydro-2H-1λ6,2-benzothia­zine-1,1,4-trione
Source: Acta Crystallogr Sect E Struct Rep Online. 2012 Mar 7;68(Pt 4):o978–9. doi: 10.1107/S1600536812009002 (PMC3343951; doi:10.1107/S1600536812009002)
Supplement: Supplementary file 2 [file e-68-0o978-Isup2.hkl]

#
# h,k,l, Fc-squared, Fo-squared, sigma(Fo-squared) and status flag
#
data_I
_shelx_title ' Compound X'
_shelx_refln_list_code          4
_shelx_F_calc_maximum      409.67
_exptl_crystal_F_000      1872.00
_reflns_d_resolution_high  0.7699
 
loop_
 _symmetry_equiv_pos_as_xyz
 'x, y, z'
 '-x+1/2, -y, z+1/2'
 'x+1/2, -y+1/2, -z'
 '-x, y+1/2, -z+1/2'
 '-x, -y, -z'
 'x-1/2, y, -z-1/2'
 '-x-1/2, y-1/2, z'
 'x, -y-1/2, z-1/2'
 
_cell_length_a    17.9615
_cell_length_b    11.2633
_cell_length_c    19.5904
_cell_angle_alpha  90.000
_cell_angle_beta   90.000
_cell_angle_gamma  90.000
 
_shelx_F_squared_multiplier     1.000
 
loop_
 _refln_index_h
 _refln_index_k
 _refln_index_l
 _refln_F_squared_calc
 _refln_F_squared_meas
 _refln_F_squared_sigma
 _refln_observed_status
   4   0   0     1772.22     1809.45     34.43 o
   6   0   0    23917.58    23468.45    412.27 o
   8   0   0     6186.75     6116.97    105.11 o
  10   0   0    11625.70    13077.49    215.65 o
  12   0   0      333.37      347.48     22.65 o
  14   0   0     2377.43     2527.97     74.30 o
  16   0   0     7572.39     7480.62    186.20 o
  18   0   0      201.34      271.82     31.26 o
  20   0   0        3.61      -33.30     22.20 o
  22   0   0      544.63      539.12     72.03 o
   4   1   0     4576.93     4466.99     53.91 o
   6   1   0      300.82      172.16      9.06 o
   8   1   0    23334.40    24764.15    275.45 o
  10   1   0      202.94      130.93      9.06 o
  12   1   0    15197.06    15304.65    216.55 o
  14   1   0     1019.75      868.93     27.64 o
  16   1   0        0.14       32.17     13.59 o
  18   1   0      554.92      570.83     32.17 o
  20   1   0      446.27      603.45     36.24 o
  22   1   0       17.92       49.83     45.76 o
   0   2   0     2825.01     3476.64     87.44 o
   2   2   0        1.09        0.00     45.30 o
   4   2   0    46668.82    47646.37    499.70 o
   6   2   0    16523.89    18067.29    217.01 o
   8   2   0     2370.85     2303.26     38.96 o
  10   2   0        2.98        4.53      4.53 o
  12   2   0       62.26       49.83      9.51 o
  14   2   0     4845.87     4947.21     85.17 o
  16   2   0     5159.04     4722.50     92.42 o
  18   2   0      215.91      217.46     27.64 o
  20   2   0       11.60      -22.65     18.12 o
  22   2   0     1048.88     1370.45     99.67 o
   2   3   0     6323.97     5764.50    112.35 o
   4   3   0     7814.02     7833.99     95.14 o
   6   3   0    15411.44    14858.40    180.31 o
   8   3   0      787.91      857.15     19.93 o
  10   3   0     5892.81     5402.52     79.28 o
  12   3   0     3803.12     3960.49     67.96 o
  14   3   0     3587.38     3767.95     66.14 o
  16   3   0      252.05      345.22     27.64 o
  18   3   0      683.75      650.57     48.02 o
  20   3   0      340.41      235.58     41.23 o
  22   3   0      105.75      108.73     36.70 o
   0   4   0     4845.37     4413.53    125.04 o
   2   4   0     8724.28     8841.56    164.45 o
   4   4   0     1580.80     1630.95     32.62 o
   6   4   0     7805.12     7562.62    116.88 o
   8   4   0     8652.64     9238.42    142.26 o
  10   4   0      597.19      650.57     17.22 o
  12   4   0      418.65      367.87     12.69 o
  14   4   0    16790.00    16475.30    276.36 o
  16   4   0        0.30        0.00     45.30 o
  18   4   0       10.98       35.79     27.64 o
  20   4   0        2.32      -18.12     22.65 o
  22   4   0       39.66      221.08     50.29 o
   2   5   0       92.25      199.79     13.14 o
   4   5   0     3267.04     3444.93     71.13 o
   6   5   0    13703.10    14629.61    195.26 o
   8   5   0     1795.04     2009.69     54.36 o
  10   5   0       66.53       54.82     14.04 o
  12   5   0     2317.81     2132.01     74.75 o
  14   5   0     1385.22     1316.09     82.91 o
  16   5   0        0.23       22.65     27.18 o
  18   5   0      173.88       99.22     26.73 o
  20   5   0       47.72       54.82     26.73 o
   0   6   0       20.87       72.03     18.12 o
   2   6   0      444.28      381.01     18.57 o
   4   6   0     2946.04     3174.01     75.66 o
   6   6   0     4003.51     3952.33     59.35 o
   8   6   0      209.64      126.40     22.65 o
  10   6   0        9.19       18.12     13.59 o
  12   6   0      165.31      163.55     27.64 o
  14   6   0      444.63      452.59     48.48 o
  16   6   0      988.04     1083.22     57.54 o
  18   6   0     1204.42     1225.02     66.14 o
  20   6   0       45.47       62.97     26.73 o
   2   7   0      225.99      231.50     18.57 o
   4   7   0       19.54       26.73      9.06 o
   6   7   0       85.84       72.03      9.06 o
   8   7   0        9.81       32.17     13.59 o
  10   7   0      304.74      254.61     28.09 o
  12   7   0      240.45      345.22     39.87 o
  14   7   0      253.52      280.89     40.77 o
  16   7   0      726.63      671.41     48.93 o
  18   7   0     1015.23      806.87     64.78 o
  20   7   0      255.24      362.89     53.91 o
   0   8   0      656.05      761.56     40.77 o
   2   8   0      147.10      199.79     19.03 o
   4   8   0      110.28       62.97     14.04 o
   6   8   0      453.88      466.63     26.28 o
   8   8   0     1022.82      954.56     37.60 o
  10   8   0       22.31        4.53     13.59 o
  12   8   0       41.54       86.08     22.65 o
  14   8   0      166.84       99.22     32.17 o
  16   8   0      145.13      193.90     31.71 o
  18   8   0      223.73       72.03     36.70 o
   2   9   0     1457.95     1292.07     38.51 o
   4   9   0       16.15        4.53      4.53 o
   6   9   0        6.16       18.12      9.06 o
   8   9   0       81.81       76.56     22.20 o
  10   9   0       55.41       54.82     14.04 o
  12   9   0        0.58      -18.12     18.12 o
  14   9   0     1014.00     1109.95     62.97 o
  16   9   0       54.26       32.17     41.23 o
  18   9   0       77.67       76.56     31.71 o
   0  10   0     2159.52     2088.52     92.42 o
   2  10   0      153.61      158.56     18.57 o
   4  10   0       23.37        4.53      9.06 o
   6  10   0      109.80      140.44     14.50 o
   8  10   0       29.81       72.03     22.65 o
  10  10   0       24.36       35.79     17.67 o
  12  10   0       92.16      190.28     44.40 o
  14  10   0        7.05      213.38     41.23 o
  16  10   0       63.00       90.16     31.71 o
   2  11   0      656.66      685.45     31.71 o
   4  11   0      761.46      728.49     36.24 o
   6  11   0      309.51      347.48     27.64 o
   8  11   0       83.39       35.79     22.65 o
  10  11   0        8.84       13.59     18.57 o
  12  11   0       25.22      -22.65     22.65 o
  14  11   0      783.24      865.31     75.20 o
   0  12   0     1260.13     1529.47     84.27 o
   2  12   0      144.12      121.87     22.20 o
   4  12   0      147.20       67.50     17.67 o
   6  12   0        7.83       13.59     18.57 o
   8  12   0     1903.06     2213.56    101.48 o
  10  12   0      132.10       90.16     26.73 o
  12  12   0       24.87       32.17     18.12 o
   2  13   0       59.55       86.08     27.64 o
   4  13   0      152.29      163.55     22.20 o
   6  13   0      219.14      221.08     39.87 o
   8  13   0      144.49      199.79     45.76 o
  10  13   0       12.59       18.12     31.26 o
   0  14   0       67.60       32.17     27.18 o
   2  14   0       13.29        9.06     18.12 o
   4  14   0      489.64      381.01     36.70 o
   6  14   0      101.93      231.50     71.58 o
   2   1   1      241.32      259.74     20.61 o
   3   1   1      501.63      543.26     27.86 o
   4   1   1    32673.15    33078.81    267.89 o
   5   1   1     4419.62     4342.10     37.64 o
   6   1   1      518.63      514.45      8.65 o
   7   1   1     6246.12     6160.12     74.07 o
   8   1   1      119.84      144.33     11.33 o
   9   1   1     5003.41     5415.45     52.12 o
  10   1   1      883.80      969.24     18.80 o
  11   1   1     1775.56     1980.15     72.26 o
  12   1   1      103.43      154.35     20.61 o
  13   1   1       84.43       84.07      7.34 o
  14   1   1      314.93      285.96     42.59 o
  15   1   1       60.13       83.80      9.45 o
  16   1   1      199.58      250.08     13.45 o
  17   1   1      880.12      794.80     26.50 o
  18   1   1       21.39       42.18      9.45 o
  19   1   1      121.50       99.25     17.08 o
  20   1   1      159.54       99.22     17.28 o
  21   1   1       16.12       21.44     20.26 o
  22   1   1       85.07       47.70     27.09 o
  23   1   1      112.02       16.20     40.77 o
   0   2   1        8.30       18.12      4.53 o
   1   2   1      428.31      332.78      7.05 o
   2   2   1     8617.43     8950.74    101.71 o
   3   2   1       10.33        8.24      4.53 o
   4   2   1    31758.00    31712.34    262.32 o
   5   2   1    15110.52    15081.12    116.93 o
   6   2   1     1692.71     1656.69     32.85 o
   7   2   1      503.76      543.99      8.97 o
   8   2   1     1046.68     1132.16     22.65 o
   9   2   1       23.19       17.56      6.80 o
  10   2   1      594.04      671.52     12.33 o
  11   2   1     1609.00     1783.88     25.60 o
  12   2   1      504.41      515.63     26.05 o
  13   2   1      386.86      371.76     12.81 o
  14   2   1      251.76      271.79     12.65 o
  15   2   1      118.75       92.37     27.18 o
  16   2   1        0.04       17.42     13.02 o
  17   2   1        0.37        7.02     25.14 o
  18   2   1        0.44       22.65     10.87 o
  19   2   1      463.87      501.36     93.33 o
  20   2   1        0.02       -2.29     24.69 o
  21   2   1        1.47       61.91     49.61 o
  22   2   1      111.67      169.14     45.08 o
  23   2   1        9.89       -7.99     25.98 o
   1   3   1      316.93      264.77      7.20 o
   2   3   1      231.98      249.42     13.82 o
   3   3   1      546.08      617.01     19.93 o
   4   3   1      357.98      384.14     44.85 o
   5   3   1     4449.67     4825.27     55.97 o
   6   3   1       47.61       55.75      4.41 o
   7   3   1     4344.19     4154.15     73.85 o
   8   3   1     5466.57     5719.67    137.50 o
   9   3   1     1033.75     1002.62     27.64 o
  10   3   1     1632.68     1656.31     30.13 o
  11   3   1      319.71      334.03     29.45 o
  12   3   1       30.69       53.04     11.55 o
  13   3   1      496.78      474.77     36.70 o
  14   3   1      655.10      580.47     83.36 o
  15   3   1       71.23       90.16      9.93 o
  16   3   1     1318.00     1280.12     33.95 o
  17   3   1        0.40       59.13     45.08 o
  18   3   1        0.17       12.17     26.96 o
  19   3   1       88.90      163.77     31.94 o
  20   3   1      241.99      314.97     51.65 o
  21   3   1       40.53        2.93     36.02 o
  22   3   1       59.17      167.09     40.83 o
   0   4   1      664.51      671.41     17.22 o
   1   4   1     5098.08     5227.35    175.33 o
   2   4   1      343.98      394.37     13.36 o
   3   4   1     4665.77     4597.95     68.41 o
   4   4   1      102.26      130.05      4.05 o
   5   4   1     4539.38     4385.54     62.29 o
   6   4   1      155.43      128.77     11.55 o
   7   4   1       78.92       75.54      7.02 o
   8   4   1     5205.78     5318.12     58.63 o
   9   4   1     4806.07     4728.20     87.66 o
  10   4   1     6461.69     6260.53    441.49 o
  11   4   1     1017.36     1009.54     15.06 o
  12   4   1       12.14       11.33      3.20 o
  13   4   1      495.22      433.91     21.07 o
  14   4   1      631.44      567.60     15.85 o
  15   4   1       39.97       57.28     29.45 o
  16   4   1       22.61       46.94     22.43 o
  17   4   1      154.32      255.26    103.75 o
  18   4   1       79.74       52.55     17.73 o
  19   4   1       64.93       83.76     81.55 o
  20   4   1        0.78       15.34     36.47 o
  21   4   1      215.43      201.56     26.90 o
  22   4   1       26.17       72.62     95.14 o
   1   5   1      299.58      224.30      9.93 o
   2   5   1      326.92      332.70     10.41 o
   3   5   1    14222.44    15568.91    171.85 o
   4   5   1     3601.95     3885.67     67.05 o
   5   5   1    12857.32    12775.43    159.47 o
   6   5   1     1200.35     1221.63     22.50 o
   7   5   1     1969.19     1804.63     26.06 o
   8   5   1      574.99      574.65     10.81 o
   9   5   1     2527.95     2314.65     70.90 o
  10   5   1     1148.71     1112.07     38.51 o
  11   5   1     1641.72     1501.48    119.83 o
  12   5   1      274.21      300.91     12.60 o
  13   5   1     2149.63     2166.59     62.97 o
  14   5   1       33.85       13.72     22.43 o
  15   5   1       90.18       43.46      8.41 o
  16   5   1      742.18      675.03     41.96 o
  17   5   1     1051.15     1394.44     73.39 o
  18   5   1       37.35       17.52     59.12 o
  19   5   1        2.78        2.33     16.18 o
  20   5   1        6.75      -30.58     20.39 o
  21   5   1      553.17      546.17     43.06 o
   0   6   1     1862.37     1997.46     48.02 o
   1   6   1     5407.94     5000.06     90.38 o
   2   6   1       22.28       17.65     11.55 o
   3   6   1      527.92      615.10     18.35 o
   4   6   1      809.49      919.01     30.81 o
   5   6   1     6290.33     6556.39     77.04 o
   6   6   1      120.94      146.51     20.61 o
   7   6   1      745.84      635.35     15.18 o
   8   6   1       58.84       57.84      6.57 o
   9   6   1      734.48      624.36     98.08 o
  10   6   1      528.96      497.93     23.39 o
  11   6   1     1995.26     1883.28     47.39 o
  12   6   1        6.80       30.20     16.21 o
  13   6   1     2421.06     2339.44    134.10 o
  14   6   1     1476.11     1506.45     70.45 o
  15   6   1      123.89      178.26     27.28 o
  16   6   1        0.02        2.39     29.22 o
  17   6   1     2049.80     2049.93     62.38 o
  18   6   1      109.84      102.17     56.63 o
  19   6   1      840.58      938.58     65.92 o
  20   6   1       18.76       35.08     33.75 o
  21   6   1       88.64      223.58     52.55 o
   1   7   1     1603.24     1626.31     70.45 o
   2   7   1        7.28        9.06     13.59 o
   3   7   1        0.45        6.04      4.05 o
   4   7   1      954.01     1028.89     49.61 o
   5   7   1     1079.33      979.22     75.43 o
   6   7   1      510.24      499.52     11.53 o
   7   7   1     2048.35     1803.82     45.76 o
   8   7   1      118.37      115.34      6.09 o
   9   7   1      771.98      778.06     74.53 o
  10   7   1        1.28        4.53     18.12 o
  11   7   1     4020.94     3997.30     75.08 o
  12   7   1      210.86      171.15     20.58 o
  13   7   1     3269.38     3406.65     97.86 o
  14   7   1      473.18      591.15     67.73 o
  15   7   1      235.27      474.49    118.47 o
  16   7   1      146.95      194.71     41.00 o
  17   7   1      282.59      296.80     47.80 o
  18   7   1        3.90        2.31     22.58 o
  19   7   1       72.32      172.84     25.63 o
  20   7   1       13.07        2.53     19.21 o
   0   8   1       92.10       81.55     18.12 o
   1   8   1     3447.48     3300.80    159.02 o
   2   8   1      691.97      681.70     98.08 o
   3   8   1     2302.83     2267.74     31.71 o
   4   8   1      397.37      371.85      9.13 o
   5   8   1      184.63      135.77      7.46 o
   6   8   1       59.34       70.97     15.86 o
   7   8   1      157.04      174.01     19.93 o
   8   8   1       10.66        0.00      4.53 o
   9   8   1      273.45      244.57     20.61 o
  10   8   1      671.73      729.16     27.84 o
  11   8   1       44.73       57.40     10.54 o
  12   8   1      409.45      409.74     47.57 o
  13   8   1     1173.30     1409.45    106.69 o
  14   8   1      671.28      609.59     43.49 o
  15   8   1        0.02       18.67     99.22 o
  16   8   1      117.16      150.11     26.96 o
  17   8   1       95.71      141.84     65.69 o
  18   8   1       77.33       35.53     33.75 o
  19   8   1      153.60      215.41     74.98 o
   1   9   1     1253.57     1311.17     25.67 o
   2   9   1      140.73      144.30     11.32 o
   3   9   1      414.22      362.59     33.75 o
   4   9   1      240.71      272.27     24.69 o
   5   9   1     1153.34     1137.21     22.42 o
   6   9   1      784.56      866.91     18.05 o
   7   9   1      441.55      418.46     12.23 o
   8   9   1      566.58      497.88     31.26 o
   9   9   1      400.81      504.91     45.98 o
  10   9   1      333.25      234.25     56.86 o
  11   9   1       98.40      118.69     56.18 o
  12   9   1      100.91       29.76     15.86 o
  13   9   1       18.31       26.72     19.14 o
  14   9   1       21.79       71.32     21.61 o
  15   9   1      144.39      101.80     38.74 o
  16   9   1      188.34      171.25     59.12 o
  17   9   1      543.58      615.07     56.86 o
  18   9   1       30.18       -2.68     29.45 o
   0  10   1     1193.64     1109.95     40.32 o
   1  10   1     1768.14     1788.35     96.72 o
   2  10   1      172.66      197.69     34.20 o
   3  10   1     2717.91     2689.82     39.56 o
   4  10   1      579.72      582.66     24.46 o
   5  10   1      690.50      728.30     41.45 o
   6  10   1      189.60      160.09     17.67 o
   7  10   1       30.43       43.73     22.88 o
   8  10   1       26.74      -15.86     12.81 o
   9  10   1      908.93      856.44     45.30 o
  10  10   1      429.79      422.98    110.77 o
  11  10   1        0.23      -11.39     16.18 o
  12  10   1        1.83       16.08     17.52 o
  13  10   1      583.14      764.65     44.36 o
  14  10   1      292.47      245.48    106.46 o
  15  10   1       16.04      -21.66     17.40 o
  16  10   1       71.69       23.34     20.83 o
  17  10   1      107.28      267.29     68.41 o
   1  11   1     2413.13     2286.96     41.00 o
   2  11   1       36.60       60.77     26.96 o
   3  11   1      868.91      856.52     53.46 o
   4  11   1      305.70      293.60     48.93 o
   5  11   1       24.53       72.65     22.88 o
   6  11   1       92.58      124.12     12.65 o
   7  11   1     2254.78     2212.51    192.32 o
   8  11   1        6.85       -9.14     20.16 o
   9  11   1       78.94      169.22     22.10 o
  10  11   1      150.35       91.81     18.57 o
  11  11   1      209.37      320.58    108.05 o
  12  11   1       87.41      105.70     20.16 o
  13  11   1       43.99       10.83     17.48 o
  14  11   1      125.94      167.94     45.98 o
  15  11   1      258.07      352.47     30.12 o
   0  12   1      695.25      617.04     36.70 o
   1  12   1     1216.23     1324.22     96.04 o
   2  12   1       99.05      113.48     33.98 o
   3  12   1     1297.98     1514.19     44.03 o
   4  12   1       40.38        8.67     27.41 o
   5  12   1      911.56     1060.75     82.91 o
   6  12   1        0.88       25.54     38.51 o
   7  12   1      311.00      290.13     18.57 o
   8  12   1       41.75       71.96     33.53 o
   9  12   1       94.16       41.03     16.08 o
  10  12   1        1.14        0.00     22.65 o
  11  12   1      334.54      389.86     33.60 o
  12  12   1        2.55       92.17     87.89 o
  13  12   1      231.57      270.87     25.46 o
   1  13   1      131.80      125.55     32.17 o
   2  13   1       65.61       63.20     22.74 o
   3  13   1      980.49     1083.89     41.57 o
   4  13   1        8.85       47.66     18.93 o
   5  13   1        5.41       20.06     18.12 o
   6  13   1        0.00        7.99     25.98 o
   7  13   1      580.40      645.52    151.54 o
   8  13   1      139.99      163.53     31.78 o
   9  13   1      428.95      373.72     41.28 o
  10  13   1        5.27      -26.41     17.60 o
   0  14   1      437.60      435.37     42.13 o
   1  14   1       31.36       54.82     18.67 o
   2  14   1      166.47      200.36     49.38 o
   3  14   1      242.06      350.85     29.59 o
   4  14   1        0.02       -6.63     54.82 o
   5  14   1      709.78      842.15    107.60 o
   6  14   1        0.62      -29.47     45.08 o
   2   0   2     3089.51     3397.81     86.53 o
   3   0   2    39779.36    38681.13    502.88 o
   4   0   2     1228.19     1114.48     18.12 o
   5   0   2     3741.93     4028.44     51.19 o
   6   0   2     5612.46     5323.69     68.86 o
   7   0   2       14.52       22.65      4.53 o
   8   0   2     9747.37     9749.91    132.74 o
   9   0   2      619.60      909.25     24.46 o
  10   0   2     2088.76     2728.22     42.13 o
  11   0   2     1652.31     1798.12     34.43 o
  12   0   2      171.04      258.69     17.22 o
  13   0   2      946.78      945.95     37.15 o
  14   0   2      408.62      421.33     22.20 o
  15   0   2      104.42      175.78     17.67 o
  16   0   2     7480.26     7318.43    126.85 o
  17   0   2     1640.63     1741.49     50.74 o
  18   0   2       76.43      126.40     18.12 o
  19   0   2       63.31       99.22     17.22 o
  20   0   2        3.30       13.59     18.57 o
  21   0   2       94.54      217.46     67.50 o
  22   0   2      567.18      367.87     46.66 o
  23   0   2       60.05      -35.79     45.30 o
   1   1   2      204.01      192.18     15.86 o
   2   1   2    35421.27    34411.32    317.78 o
   3   1   2     8886.13     8930.41     89.02 o
   4   1   2    47550.78    47028.79    364.76 o
   5   1   2      774.99      745.30     25.60 o
   6   1   2        0.41        8.24      4.53 o
   7   1   2    10432.42    10762.94     93.44 o
   8   1   2       40.70       90.60      6.24 o
   9   1   2      136.15      156.87     18.35 o
  10   1   2     1264.00     1075.12     33.07 o
  11   1   2       23.57       23.96      8.83 o
  12   1   2     5151.98     4904.88     53.34 o
  13   1   2        0.68        0.00     32.03 o
  14   1   2        0.28       24.74     16.08 o
  15   1   2      477.16      472.75     48.48 o
  16   1   2      638.85      516.45     16.98 o
  17   1   2      276.17      217.66     12.65 o
  18   1   2     3682.65     3719.94     60.70 o
  19   1   2        1.76       25.92     14.15 o
  20   1   2      786.27      784.75     35.46 o
  21   1   2       12.85       32.75     21.75 o
  22   1   2       84.62       68.41     26.96 o
  23   1   2        0.19       52.86     38.51 o
   0   2   2    28066.44    28587.37    341.59 o
   1   2   2     3088.76     3079.88     59.80 o
   2   2   2    18886.02    18909.62    170.26 o
   3   2   2    10002.87    10281.07     91.24 o
   4   2   2     1183.82     1136.98     34.20 o
   5   2   2     5084.15     5279.30     48.37 o
   6   2   2     7346.16     6938.35    128.89 o
   7   2   2       19.26        4.12      4.51 o
   8   2   2     8124.70     7983.69     90.16 o
   9   2   2     8199.58     8502.96     82.98 o
  10   2   2       31.08       -1.51     18.12 o
  11   2   2       23.83        8.24      4.53 o
  12   2   2      615.04      624.03     20.16 o
  13   2   2      938.36      959.45     19.09 o
  14   2   2     2287.79     2166.04     59.57 o
  15   2   2       16.19       22.50      9.45 o
  16   2   2     3798.78     3815.75    100.12 o
  17   2   2       25.18       32.36     22.65 o
  18   2   2       29.26       26.24     27.18 o
  19   2   2      125.74      168.89     18.43 o
  20   2   2       46.84       76.56     15.43 o
  21   2   2        0.70       20.39     38.51 o
  22   2   2      208.34      173.32     65.46 o
  23   2   2       87.73      121.08     31.94 o
   1   3   2     5440.21     5524.24     65.01 o
   2   3   2     1799.42     2239.26     57.31 o
   3   3   2     4704.16     4900.67    108.28 o
   4   3   2     3710.13     3520.39     36.02 o
   5   3   2      805.98      891.64     15.45 o
   6   3   2       51.75       78.38      9.29 o
   7   3   2     2089.41     2226.25     24.36 o
   8   3   2      440.02      499.92     14.95 o
   9   3   2       98.60       95.79      3.75 o
  10   3   2     6355.67     6159.38    137.27 o
  11   3   2      644.05      633.45     50.51 o
  12   3   2     4529.47     4469.21     62.97 o
  13   3   2     1220.28     1169.91     64.56 o
  14   3   2       26.82        7.55      8.88 o
  15   3   2     1600.11     1655.81     41.00 o
  16   3   2        2.94       14.71     45.30 o
  17   3   2        6.44      -21.05     14.04 o
  18   3   2      880.53      834.11     37.09 o
  19   3   2      277.42      288.52     67.05 o
  20   3   2       47.20       39.18     54.14 o
  21   3   2      418.13      393.68     31.59 o
  22   3   2        0.02       -1.97     26.73 o
   0   4   2     4104.27     3767.95     57.99 o
   1   4   2        0.65       -4.12      4.51 o
   2   4   2    13194.70    12741.49    182.12 o
   3   4   2     1706.66     1571.97     58.67 o
   4   4   2    11701.95    12461.23    121.97 o
   5   4   2     2068.90     2064.41     30.58 o
   6   4   2        1.74       11.33      6.80 o
   7   4   2     1574.28     1775.25     25.86 o
   8   4   2        4.24       -3.02     11.33 o
   9   4   2      629.92      693.41     15.09 o
  10   4   2     3098.56     2989.02     40.60 o
  11   4   2     1404.02     1314.04    117.34 o
  12   4   2      586.58      539.01     18.80 o
  13   4   2     2208.61     2145.50     32.90 o
  14   4   2     4368.01     4201.21    126.40 o
  15   4   2      152.84      124.75     10.77 o
  16   4   2      469.60      464.77     19.51 o
  17   4   2      298.62      383.39     32.85 o
  18   4   2     1061.51     1016.32     77.47 o
  19   4   2       68.83       49.99     19.21 o
  20   4   2       63.99      149.40     90.61 o
  21   4   2      111.22       63.20     18.90 o
  22   4   2      206.83      174.81     33.75 o
   1   5   2       11.21       20.50      9.29 o
   2   5   2        0.25       20.64      3.20 o
   3   5   2    15835.96    16471.21    345.90 o
   4   5   2     8868.40     9329.25    101.07 o
   5   5   2     3349.89     3656.01     46.76 o
   6   5   2     1000.46      943.99     83.13 o
   7   5   2      330.88      309.33     36.02 o
   8   5   2      367.66      355.41     11.55 o
   9   5   2      269.92      316.87     47.12 o
  10   5   2     3400.30     3327.33     49.49 o
  11   5   2      281.09      204.95     24.46 o
  12   5   2     9986.16     9806.78    146.79 o
  13   5   2       83.73       70.67     58.90 o
  14   5   2       35.89       56.30      9.06 o
  15   5   2      108.14       94.27     27.41 o
  16   5   2      130.12      126.35     22.08 o
  17   5   2       23.48       -7.51     56.40 o
  18   5   2      119.80      196.63     25.15 o
  19   5   2      208.28      306.28     31.71 o
  20   5   2       31.19       -2.42     16.18 o
  21   5   2      134.33      182.36     31.26 o
   0   6   2    11388.33    11438.84    187.11 o
   1   6   2        6.04        6.04      4.05 o
   2   6   2     2512.87     2435.48     31.86 o
   3   6   2       10.51       -2.27      6.80 o
   4   6   2     5509.54     5831.69    138.86 o
   5   6   2       82.25       63.04      4.30 o
   6   6   2      542.77      477.41     14.13 o
   7   6   2       75.74       77.47     26.96 o
   8   6   2      220.05      289.09     13.59 o
   9   6   2        2.42       14.24      4.53 o
  10   6   2      234.47      263.22      8.00 o
  11   6   2       89.23       37.17      4.76 o
  12   6   2     6932.95     6530.13    415.21 o
  13   6   2        0.15        7.40     24.69 o
  14   6   2      607.87      637.98     87.44 o
  15   6   2        6.53       23.00     19.21 o
  16   6   2       34.48       88.85     45.08 o
  17   6   2      522.75      371.75     72.49 o
  18   6   2      144.89      104.65     20.83 o
  19   6   2        4.54       23.98     25.98 o
  20   6   2       17.39      -43.27     61.39 o
  21   6   2        0.16      -10.06     22.80 o
   1   7   2       10.86       14.80     13.82 o
   2   7   2      250.04      354.67     25.14 o
   3   7   2       24.45       31.64     11.10 o
   4   7   2     1615.69     1568.29     24.24 o
   5   7   2      246.16      200.32     15.40 o
   6   7   2      551.02      617.72     26.96 o
   7   7   2      227.38      248.31     45.30 o
   8   7   2      282.69      243.52     13.59 o
   9   7   2      143.10      117.78      8.83 o
  10   7   2       43.63       96.94     49.83 o
  11   7   2     2686.15     2443.64     55.80 o
  12   7   2     2397.93     2438.69    260.27 o
  13   7   2      208.46      226.30     28.51 o
  14   7   2       67.62        4.00     36.47 o
  15   7   2      122.58      138.88     27.28 o
  16   7   2      733.88      481.27     36.89 o
  17   7   2      104.05       71.26     52.10 o
  18   7   2        0.99       -6.91     16.18 o
  19   7   2        4.20       24.69     42.81 o
  20   7   2        9.83       45.37     21.75 o
   0   8   2     3182.35     3061.20     52.10 o
   1   8   2      947.26      941.97     16.83 o
   2   8   2      197.04      131.95      9.06 o
   3   8   2      651.35      614.42     33.07 o
   4   8   2      624.40      578.61     51.42 o
   5   8   2     1409.44     1464.46     51.65 o
   6   8   2      285.64      304.71     35.79 o
   7   8   2        1.11       13.59      9.06 o
   8   8   2      232.53      221.08     11.87 o
   9   8   2        2.79        4.53     13.59 o
  10   8   2      230.16      169.36     24.46 o
  11   8   2     1749.05     1582.26    171.48 o
  12   8   2       66.36       84.98     17.08 o
  13   8   2      152.63      247.72    115.30 o
  14   8   2       48.94       97.53     22.28 o
  15   8   2      271.24      235.43     70.22 o
  16   8   2     1569.81     1541.46     63.09 o
  17   8   2       46.11      111.28     54.14 o
  18   8   2      993.18      859.31     46.08 o
  19   8   2       10.22        7.59     20.51 o
   1   9   2      160.79      142.74      7.25 o
   2   9   2      512.77      490.75     41.23 o
   3   9   2      271.06      267.14     10.44 o
   4   9   2      137.98      111.46      7.20 o
   5   9   2      369.62      331.04     11.29 o
   6   9   2       91.26       61.82      6.41 o
   7   9   2      175.02      160.02      7.27 o
   8   9   2        7.60        9.06      6.41 o
   9   9   2      121.25      107.59     22.88 o
  10   9   2       13.62       14.92     24.69 o
  11   9   2        1.73      -33.84     24.69 o
  12   9   2      179.31      149.19     33.75 o
  13   9   2      630.29      672.24    129.34 o
  14   9   2      194.07      186.55     27.03 o
  15   9   2        0.00      -26.01     20.83 o
  16   9   2       64.73      235.18     30.44 o
  17   9   2      110.63      109.78     20.64 o
  18   9   2      169.02      167.77     48.02 o
   0  10   2       96.71       67.50      9.06 o
   1  10   2     1589.78     1482.35     28.62 o
   2  10   2     1635.91     1654.28     52.33 o
   3  10   2        0.95       16.31      7.54 o
   4  10   2      705.19      615.85     19.19 o
   5  10   2      439.46      336.77     13.71 o
   6  10   2      320.25      327.54     16.73 o
   7  10   2      144.70      165.27     45.98 o
   8  10   2      130.64      116.69     31.71 o
   9  10   2       25.64       -2.01     38.28 o
  10  10   2      102.92       74.79     36.47 o
  11  10   2        0.08       17.98     15.85 o
  12  10   2       18.70      -14.56     22.65 o
  13  10   2       36.29       -6.77     40.55 o
  14  10   2       11.88       68.14     22.88 o
  15  10   2       11.34       35.73     33.75 o
  16  10   2        2.85       10.64     45.30 o
   1  11   2      579.03      559.51     78.15 o
   2  11   2      655.14      638.98     22.69 o
   3  11   2       17.15       24.74     16.08 o
   4  11   2       52.37       20.14     14.15 o
   5  11   2       45.20       30.59     10.54 o
   6  11   2       12.79       11.36      9.77 o
   7  11   2       70.12      115.52     60.93 o
   8  11   2       10.34       19.30     10.64 o
   9  11   2        7.30       65.46     17.08 o
  10  11   2       57.41       19.98     42.81 o
  11  11   2      157.33      163.06     38.96 o
  12  11   2      221.71      170.03     31.49 o
  13  11   2       53.02        7.99     25.98 o
  14  11   2       77.12       75.47     20.44 o
  15  11   2       33.33       34.49     69.99 o
   0  12   2     1377.58     1345.53     54.36 o
   1  12   2     2186.02     2228.53     60.63 o
   2  12   2      277.88      369.39     25.60 o
   3  12   2      490.45      531.25     57.99 o
   4  12   2       22.08       -7.34     18.12 o
   5  12   2      159.08      197.44     26.96 o
   6  12   2        2.24       38.54     16.08 o
   7  12   2        9.36       35.37     22.43 o
   8  12   2       27.63        2.81     23.59 o
   9  12   2        0.65       15.28     15.97 o
  10  12   2      274.93      300.16     61.16 o
  11  12   2       70.03       22.39     63.20 o
  12  12   2       30.47        5.10     18.58 o
  13  12   2        1.37      -17.42     95.14 o
   1  13   2       70.08      108.83     42.81 o
   2  13   2       52.04       48.85     69.99 o
   3  13   2        1.60      -24.01     40.55 o
   4  13   2      107.53       72.92     16.18 o
   5  13   2      145.61      154.32     56.18 o
   6  13   2       90.21       82.25     45.30 o
   7  13   2      331.30      234.16     47.57 o
   8  13   2       74.53       75.54     23.87 o
   9  13   2       73.79       45.66     49.83 o
  10  13   2       10.62       68.23     58.67 o
   0  14   2       89.84       -9.06     31.71 o
   1  14   2        0.00       55.44     43.27 o
   2  14   2       72.08       23.98     25.98 o
   3  14   2        5.86        6.33     29.22 o
   4  14   2        4.54      -25.61     35.91 o
   5  14   2       17.31        3.69     21.63 o
   6  14   2        5.99        0.30     40.77 o
   1   1   3     8074.37     8074.81     85.53 o
   2   1   3    11302.49    11590.37    375.57 o
   3   1   3      818.85      849.73     35.34 o
   4   1   3     1108.31     1046.44     19.48 o
   5   1   3     2296.01     2464.32    119.60 o
   6   1   3      888.94      975.19     16.76 o
   7   1   3     1259.81     1341.26     34.43 o
   8   1   3     1462.92     1722.13     23.71 o
   9   1   3      571.36      570.37     38.06 o
  10   1   3      266.64      255.57     13.82 o
  11   1   3       33.75       46.59     29.22 o
  12   1   3       82.44       88.14     33.53 o
  13   1   3       50.66       21.02      9.29 o
  14   1   3       93.53       73.32     11.59 o
  15   1   3       38.13       54.18     33.98 o
  16   1   3      338.78      318.22     44.40 o
  17   1   3       18.50       50.87     11.55 o
  18   1   3        3.80       52.18     17.67 o
  19   1   3       34.91       87.78     16.02 o
  20   1   3      115.65      119.73     54.14 o
  21   1   3       43.62       89.48     25.25 o
  22   1   3        4.59       19.63     17.60 o
  23   1   3       47.99      148.50     28.66 o
   0   2   3      972.62      929.64     16.31 o
   1   2   3     6803.30     6732.87     99.44 o
   2   2   3    17580.20    18048.13    271.37 o
   3   2   3     6863.37     6905.26     66.81 o
   4   2   3       32.18       41.55      4.76 o
   5   2   3     1233.16     1342.36     46.66 o
   6   2   3     1286.24     1270.22     36.02 o
   7   2   3      404.05      446.63     10.09 o
   8   2   3     3109.48     3477.30     75.66 o
   9   2   3     1230.24     1412.40     35.34 o
  10   2   3      336.83      376.58     10.64 o
  11   2   3      498.19      598.55     38.96 o
  12   2   3      584.75      555.05     15.70 o
  13   2   3      723.45      637.89     18.00 o
  14   2   3     1123.14      992.27     74.75 o
  15   2   3     1069.21     1063.19     48.48 o
  16   2   3      152.14      141.70     14.15 o
  17   2   3       12.88      -16.16     43.49 o
  18   2   3      193.09      230.85     20.16 o
  19   2   3      144.15      145.68     36.02 o
  20   2   3        4.04       39.10     38.28 o
  21   2   3      178.93      246.33     38.96 o
  22   2   3       52.77       39.45     69.99 o
   1   3   3     3117.75     2976.86     33.54 o
   2   3   3    29104.22    29431.51    277.03 o
   3   3   3       44.68       37.48      9.29 o
   4   3   3      265.30      224.93      6.31 o
   5   3   3       96.45      127.64     18.12 o
   6   3   3     3079.70     3135.95     34.31 o
   7   3   3       34.28       42.90      8.83 o
   8   3   3     1984.23     1986.61     60.25 o
   9   3   3     4443.12     4676.54     45.49 o
  10   3   3     1818.63     1702.60     27.64 o
  11   3   3      182.69      177.24     13.36 o
  12   3   3     3176.11     3290.97     50.29 o
  13   3   3     1354.46     1352.63     22.70 o
  14   3   3       98.42       67.49     10.87 o
  15   3   3     1014.76      972.26     23.08 o
  16   3   3      398.95      356.69     17.03 o
  17   3   3     1289.08     1150.61     33.94 o
  18   3   3       96.85       55.45     38.51 o
  19   3   3       29.35       54.83     17.19 o
  20   3   3        0.34       56.35     20.39 o
  21   3   3       29.67       68.82     25.36 o
  22   3   3      243.59      311.03     69.32 o
   0   4   3     3322.74     3500.20     55.72 o
   1   4   3      291.67      253.20      7.12 o
   2   4   3     2191.32     2197.59     56.63 o
   3   4   3      204.24      154.56     13.59 o
   4   4   3     4633.49     5099.09     57.40 o
   5   4   3     2763.28     2839.97     35.79 o
   6   4   3      171.89      181.22     10.25 o
   7   4   3       47.09       87.30      9.29 o
   8   4   3       89.37       73.45      9.29 o
   9   4   3       10.57       12.08      4.05 o
  10   4   3      365.75      346.16     10.06 o
  11   4   3      735.55      768.19     27.86 o
  12   4   3       89.10       99.69      3.91 o
  13   4   3      825.80      921.52     20.34 o
  14   4   3     3478.69     3452.87     50.45 o
  15   4   3      501.38      416.83     15.75 o
  16   4   3       11.34       -3.48     13.02 o
  17   4   3      105.52       85.00     52.10 o
  18   4   3        0.00      -13.68     16.18 o
  19   4   3        0.09      -30.96     36.02 o
  20   4   3      250.44      303.95     68.64 o
  21   4   3       60.56       48.76     72.26 o
  22   4   3        3.15       -0.24     49.83 o
   1   5   3      248.30      240.04     23.11 o
   2   5   3      298.60      336.69     18.57 o
   3   5   3     1453.14     1560.80     31.94 o
   4   5   3      490.11      508.02     23.78 o
   5   5   3     2941.72     2992.28     88.80 o
   6   5   3       19.49       70.24     13.59 o
   7   5   3      718.37      779.13     58.44 o
   8   5   3        2.84       11.81      7.61 o
   9   5   3      882.79      942.26     23.63 o
  10   5   3      157.46      163.83     12.06 o
  11   5   3     1060.15     1030.50     36.92 o
  12   5   3      539.04      446.35     19.28 o
  13   5   3    10675.46    10840.40    147.64 o
  14   5   3       29.67       38.82      8.77 o
  15   5   3        1.22        4.53      8.44 o
  16   5   3      105.83      194.46     58.67 o
  17   5   3      215.88      268.86     46.89 o
  18   5   3       92.12       65.10     74.75 o
  19   5   3      414.89      443.33    101.93 o
  20   5   3       80.43       50.35     47.57 o
  21   5   3       42.51       65.03     20.56 o
   0   6   3     5347.73     5898.15     92.87 o
   1   6   3     4218.70     3987.04     76.34 o
   2   6   3      330.67      311.94     11.30 o
   3   6   3     1474.82     1439.18     33.07 o
   4   6   3      849.00      911.87     19.57 o
   5   6   3     2720.98     2773.52     35.34 o
   6   6   3       26.64       28.16      8.83 o
   7   6   3      844.82      802.20     47.34 o
   8   6   3      268.80      245.32     23.56 o
   9   6   3      210.69      178.80     36.92 o
  10   6   3      112.64      161.17     11.77 o
  11   6   3      716.08      745.09     27.41 o
  12   6   3      360.22      351.02     45.53 o
  13   6   3      948.12      974.81     28.60 o
  14   6   3     1162.35     1051.30     42.00 o
  15   6   3      671.48      623.76     67.73 o
  16   6   3      680.81      689.20     51.42 o
  17   6   3      308.40      479.97     76.79 o
  18   6   3       18.02       13.85     36.24 o
  19   6   3      272.51      314.37     61.61 o
  20   6   3       19.88       20.59     22.65 o
  21   6   3       50.09       73.00     24.69 o
   1   7   3        4.24       31.18     11.33 o
   2   7   3     2350.53     2652.36     36.44 o
   3   7   3     2658.57     2612.45     92.65 o
   4   7   3      289.41      374.98     43.04 o
   5   7   3     4531.90     4235.29     58.73 o
   6   7   3       22.07       39.22     17.67 o
   7   7   3        6.35        3.78      8.88 o
   8   7   3      775.20      767.15     60.71 o
   9   7   3       46.33       58.59     11.10 o
  10   7   3        3.44        2.27      6.80 o
  11   7   3      706.10      725.04    112.13 o
  12   7   3      254.11      238.60     20.39 o
  13   7   3       39.40       30.09     25.14 o
  14   7   3        0.16       10.81     18.77 o
  15   7   3      283.72      261.02     68.86 o
  16   7   3      233.65      169.75     47.80 o
  17   7   3     1211.98     1521.36    125.27 o
  18   7   3        0.70       42.78     31.49 o
  19   7   3       14.04      -11.31     19.38 o
  20   7   3        1.26       69.73     42.59 o
   0   8   3      306.07      267.29     13.14 o
   1   8   3      685.78      619.18     16.54 o
   2   8   3      331.39      332.80     22.20 o
   3   8   3      386.84      330.52     14.72 o
   4   8   3      245.80      235.20     45.76 o
   5   8   3     1637.73     1497.21     28.73 o
   6   8   3      533.25      603.54     42.13 o
   7   8   3      141.44      102.51     22.88 o
   8   8   3      191.36      166.65     33.75 o
   9   8   3     1050.91      918.24     24.51 o
  10   8   3        1.21        9.06      4.53 o
  11   8   3      241.07      301.02     33.98 o
  12   8   3        4.44      -15.58     65.24 o
  13   8   3      188.71      229.72     48.02 o
  14   8   3      123.42       35.86     51.87 o
  15   8   3        7.66       45.86     38.28 o
  16   8   3        0.44        5.44     58.90 o
  17   8   3      300.13      184.96     56.40 o
  18   8   3       58.86       62.03     22.65 o
  19   8   3      524.08      543.02    118.02 o
   1   9   3     3886.76     3744.39     49.27 o
   2   9   3      312.56      355.49     20.39 o
   3   9   3       60.20       45.82      7.79 o
   4   9   3       32.12       28.16      8.83 o
   5   9   3     2558.08     2266.50     41.68 o
   6   9   3      589.42      568.72     53.91 o
   7   9   3     4046.88     4001.75     67.57 o
   8   9   3      628.07      502.03     38.06 o
   9   9   3      648.27      741.79     36.24 o
  10   9   3      392.42      387.61     40.77 o
  11   9   3       45.89       63.17     14.74 o
  12   9   3      319.24      234.13     25.14 o
  13   9   3       33.49       27.71     31.71 o
  14   9   3      439.49      416.03     30.81 o
  15   9   3      186.39      152.39     44.62 o
  16   9   3       25.13       27.18     19.22 o
  17   9   3       94.61      167.99     36.24 o
  18   9   3       68.39       34.23     22.08 o
   0  10   3     7884.81     7965.83    132.29 o
   1  10   3     2712.16     2692.02     48.70 o
   2  10   3      295.74      259.78     20.16 o
   3  10   3       67.39       53.75     40.55 o
   4  10   3        0.30       -6.34      9.06 o
   5  10   3     1253.05     1321.93     30.48 o
   6  10   3      462.31      452.20     37.83 o
   7  10   3        0.02       23.98     61.16 o
   8  10   3       10.16       15.83     22.65 o
   9  10   3      210.67      178.72     28.77 o
  10  10   3      544.90      564.99     35.11 o
  11  10   3      383.44      342.43     99.67 o
  12  10   3        4.61        8.12     15.15 o
  13  10   3        6.09       -2.70     26.73 o
  14  10   3        0.04        8.71     49.83 o
  15  10   3      113.32      124.47     29.45 o
  16  10   3        4.45      -11.40     23.02 o
   1  11   3      216.02      214.78     15.85 o
   2  11   3      500.74      370.59     19.91 o
   3  11   3      166.07      230.20     29.90 o
   4  11   3        4.27       11.52     36.02 o
   5  11   3       54.39       41.69     20.61 o
   6  11   3      245.87      236.42     43.72 o
   7  11   3     1477.17     1398.48    135.01 o
   8  11   3      102.17      148.55     65.69 o
   9  11   3     1001.58     1106.47     49.15 o
  10  11   3        2.87        6.42     29.45 o
  11  11   3      306.45      353.06     36.70 o
  12  11   3        4.39      -22.62     15.08 o
  13  11   3      196.11      177.46     40.77 o
  14  11   3        0.00        7.51     59.12 o
  15  11   3       38.14       70.71     38.28 o
   0  12   3      458.97      370.59     36.24 o
   1  12   3      460.34      560.12     36.47 o
   2  12   3      170.10      262.87     29.45 o
   3  12   3      646.09      562.98     33.30 o
   4  12   3      118.80      135.30     33.98 o
   5  12   3     1385.20     1773.48     56.86 o
   6  12   3      123.01      101.54     24.92 o
   7  12   3      627.85      700.85     45.53 o
   8  12   3       44.30       69.59     22.43 o
   9  12   3      115.40       75.71     22.35 o
  10  12   3        3.19       13.14     26.96 o
  11  12   3      514.28      556.33    111.22 o
  12  12   3       96.79        3.89     60.93 o
  13  12   3       38.61       13.28     20.65 o
   1  13   3      328.27      526.88     40.98 o
   2  13   3       21.51       43.62     68.41 o
   3  13   3      137.22      120.44     21.55 o
   4  13   3       43.56       78.56     69.99 o
   5  13   3      521.84      516.90     84.49 o
   6  13   3      175.13      235.44     56.86 o
   7  13   3      661.27      731.06     44.50 o
   8  13   3        2.84       19.16     21.75 o
   9  13   3      421.84      431.18     45.32 o
  10  13   3        5.36       -5.98    108.28 o
   0  14   3       29.97       99.22     36.24 o
   1  14   3       86.47      120.54     79.28 o
   2  14   3       12.56       21.44     20.26 o
   3  14   3      280.42      275.94     75.20 o
   4  14   3       36.40      153.66    179.18 o
   5  14   3      269.25      397.48     94.91 o
   6  14   3      255.54       11.26     81.77 o
   0   0   4    13390.89    13000.48    322.11 o
   1   0   4    22259.16    22996.38    387.80 o
   2   0   4    16373.06    16285.93    275.00 o
   3   0   4       95.09      117.34      8.61 o
   4   0   4    14950.02    14711.16    228.79 o
   5   0   4      460.14      449.42     14.50 o
   6   0   4        4.60       -4.53      4.53 o
   7   0   4     1470.06     1370.45     29.90 o
   8   0   4     4630.46     4694.87     73.85 o
   9   0   4      167.68      190.28     13.14 o
  10   0   4     5599.88     6201.68    106.01 o
  11   0   4     3298.68     3429.07     71.13 o
  12   0   4      612.15      590.31     26.28 o
  13   0   4        0.01       18.12      9.06 o
  14   0   4     1749.21     1849.77     63.88 o
  15   0   4      557.59      508.31     27.18 o
  16   0   4     3765.08     3516.51     87.89 o
  17   0   4     1004.00     1065.55     43.95 o
  18   0   4      179.86      153.58     23.56 o
  19   0   4       97.89        4.53     18.12 o
  20   0   4        0.79      -47.57     31.71 o
  21   0   4      179.16      243.74     39.87 o
  22   0   4      279.47      203.42     72.94 o
  23   0   4        0.24      104.65     41.23 o
   1   1   4      200.45      265.27      9.29 o
   2   1   4     7343.89     6776.12     78.32 o
   3   1   4       19.37       26.37      6.57 o
   4   1   4     9554.98     9199.26    102.27 o
   5   1   4    10784.62    10878.50    117.97 o
   6   1   4     1635.31     1481.02     20.61 o
   7   1   4      143.23      199.26     18.12 o
   8   1   4     5762.39     6261.99     63.59 o
   9   1   4     4960.09     5005.43     56.89 o
  10   1   4      540.14      457.09     23.11 o
  11   1   4     1408.74     1380.02     21.83 o
  12   1   4     3147.63     2950.62    105.56 o
  13   1   4     1237.89     1273.85     30.97 o
  14   1   4     1092.71      978.51     45.76 o
  15   1   4        1.77       12.08     20.26 o
  16   1   4      903.54      798.50     56.40 o
  17   1   4       39.71       48.68     10.97 o
  18   1   4      613.11      671.32     43.49 o
  19   1   4      148.06      118.56     56.18 o
  20   1   4      140.32      172.23     54.36 o
  21   1   4      283.04      393.36     85.62 o
  22   1   4       30.13      -47.57     31.71 o
   0   2   4   167825.95   159257.66   1880.12 o
   1   2   4     8258.53     8621.03    131.38 o
   2   2   4     2341.80     2585.30     29.16 o
   3   2   4    38785.11    39046.48    411.81 o
   4   2   4     6593.25     6774.83    183.03 o
   5   2   4     1172.57     1182.91     27.86 o
   6   2   4      138.96       76.32     11.55 o
   7   2   4      365.78      325.28     10.25 o
   8   2   4      698.34      644.11     30.58 o
   9   2   4      445.27      436.50     10.77 o
  10   2   4     1191.98     1285.39     21.93 o
  11   2   4     1597.49     1674.45    116.66 o
  12   2   4      257.85      216.44     16.76 o
  13   2   4       66.93       56.99     17.67 o
  14   2   4     2977.41     2875.55    108.05 o
  15   2   4       24.80       45.70     18.35 o
  16   2   4     2483.21     2491.70     46.78 o
  17   2   4       23.17       24.08     13.93 o
  18   2   4      745.17      589.88     46.66 o
  19   2   4      774.28      809.78     32.85 o
  20   2   4      125.93      193.71     64.11 o
  21   2   4      166.25      183.53     26.95 o
  22   2   4      427.56      238.13     27.86 o
   1   3   4      808.82      868.86     41.45 o
   2   3   4        2.34       11.33      8.88 o
   3   3   4     1486.07     1577.32     21.29 o
   4   3   4     1599.11     1454.04     18.26 o
   5   3   4     1170.39     1178.21     32.39 o
   6   3   4     3808.02     3743.76     43.41 o
   7   3   4     1828.96     1927.51     23.56 o
   8   3   4     1137.84     1229.03     46.89 o
   9   3   4     3763.71     3731.59     43.28 o
  10   3   4      370.14      349.99      8.97 o
  11   3   4     1431.83     1424.81     48.48 o
  12   3   4     8865.33     8770.13    245.55 o
  13   3   4      942.53      920.56     79.51 o
  14   3   4       29.17       13.59      6.41 o
  15   3   4        5.23       44.64     22.43 o
  16   3   4       29.86       20.39      9.61 o
  17   3   4      159.28      184.00     31.49 o
  18   3   4     1323.78     1248.51     38.62 o
  19   3   4       42.68       92.66     17.28 o
  20   3   4      463.35      509.14    124.59 o
  21   3   4        3.32      -13.59     27.64 o
  22   3   4      119.13      162.86     88.12 o
   0   4   4     4943.96     4612.41     72.94 o
   1   4   4     1728.60     1429.94     66.37 o
   2   4   4     7964.19     8015.03     80.59 o
   3   4   4     5144.33     5119.06     50.63 o
   4   4   4     1968.00     2125.64     37.38 o
   5   4   4      593.32      669.71     12.33 o
   6   4   4     2987.32     2917.54     30.91 o
   7   4   4     2365.12     2238.46     30.44 o
   8   4   4     1503.57     1495.26     25.79 o
   9   4   4      135.48      102.43     13.59 o
  10   4   4     1597.17     1601.17     28.45 o
  11   4   4       83.51       65.96     11.10 o
  12   4   4     1339.95     1421.46     55.50 o
  13   4   4      598.90      583.63     17.22 o
  14   4   4      617.62      558.15    111.00 o
  15   4   4       83.47      128.56     49.83 o
  16   4   4      447.59      340.49     24.69 o
  17   4   4        3.29       21.10     17.52 o
  18   4   4      211.33      152.47     27.41 o
  19   4   4      459.85      375.75     72.03 o
  20   4   4       65.92       40.77     18.19 o
  21   4   4        2.88        4.15     18.43 o
  22   4   4       31.20       20.81     99.44 o
   1   5   4      603.66      673.88     15.86 o
   2   5   4     1444.99     1107.84     19.06 o
   3   5   4       21.51       50.22      8.83 o
   4   5   4     4790.06     4675.96    229.47 o
   5   5   4      969.27     1075.28     91.29 o
   6   5   4       18.04       49.51     18.12 o
   7   5   4      133.66      109.66     13.59 o
   8   5   4     1053.54     1294.33     23.86 o
   9   5   4      422.32      373.69     14.26 o
  10   5   4     5272.55     5177.61     72.71 o
  11   5   4       37.92       38.66     20.39 o
  12   5   4      839.88      941.08     27.99 o
  13   5   4     2148.71     1961.20     93.55 o
  14   5   4      366.46      378.17     21.88 o
  15   5   4      133.84      178.46     24.92 o
  16   5   4      231.18      385.97     65.69 o
  17   5   4      256.04      226.80     45.76 o
  18   5   4      134.23      188.95     24.32 o
  19   5   4        0.17        7.99     25.98 o
  20   5   4       32.24      106.89     42.81 o
  21   5   4        7.09       11.90     63.43 o
   0   6   4      390.24      289.95     13.59 o
   1   6   4      636.33      579.93     16.08 o
   2   6   4     1107.07      978.80     16.31 o
   3   6   4     2438.30     2673.97     38.53 o
   4   6   4       25.69       34.57      7.54 o
   5   6   4        5.45       20.72     13.36 o
   6   6   4        1.87       -3.78      8.88 o
   7   6   4      378.86      361.84     25.37 o
   8   6   4     1887.96     1821.02     36.52 o
   9   6   4     1803.46     1821.95     48.93 o
  10   6   4     3876.17     3943.16    101.71 o
  11   6   4      894.23      912.36     25.25 o
  12   6   4      896.80      801.47     79.96 o
  13   6   4     1170.49      981.49     57.76 o
  14   6   4     4065.63     4357.73    186.88 o
  15   6   4     1000.21      894.59    177.82 o
  16   6   4      462.93      466.61    110.32 o
  17   6   4        2.09       39.68     22.54 o
  18   6   4       43.56       47.85     38.51 o
  19   6   4       10.01      -32.27     21.51 o
  20   6   4        1.21       29.41     22.42 o
   1   7   4     1526.00     1543.05     45.08 o
   2   7   4      239.00      158.43      9.29 o
   3   7   4     2144.62     2259.65     32.98 o
   4   7   4     3513.53     3624.76     77.02 o
   5   7   4     1721.55     1646.95     38.06 o
   6   7   4      398.07      435.30     24.92 o
   7   7   4      278.61      264.51     13.14 o
   8   7   4      807.68      814.12     73.39 o
   9   7   4      286.72      286.92     34.20 o
  10   7   4       65.56       65.23     29.67 o
  11   7   4      123.63      102.43     13.59 o
  12   7   4     3528.91     3593.16    120.74 o
  13   7   4      637.56      698.67    111.45 o
  14   7   4      155.54      113.47     47.34 o
  15   7   4       17.24      -25.47     31.94 o
  16   7   4       52.07       22.17     21.98 o
  17   7   4        0.27       47.66     18.93 o
  18   7   4      139.30      203.40     38.74 o
  19   7   4        0.02      -37.04     24.69 o
  20   7   4      287.42      268.29     50.06 o
   0   8   4     3548.00     3188.96     68.41 o
   1   8   4      356.45      360.35     12.65 o
   2   8   4      552.37      517.57     15.21 o
   3   8   4       39.92       75.63      8.42 o
   4   8   4      200.58      164.78     15.40 o
   5   8   4      183.46      177.13     11.10 o
   6   8   4     1453.06     1384.29     76.56 o
   7   8   4       14.60      -16.37     13.82 o
   8   8   4      253.47      223.11     18.80 o
   9   8   4       32.17       31.07     17.90 o
  10   8   4       10.67       25.10      7.54 o
  11   8   4      105.29       89.71     11.33 o
  12   8   4      920.68      833.46     37.30 o
  13   8   4        8.84      -31.89     22.65 o
  14   8   4       98.18      174.90     36.02 o
  15   8   4        1.53      -47.57     38.51 o
  16   8   4      484.78      534.24    113.94 o
  17   8   4       91.64       51.39     40.77 o
  18   8   4      469.86      641.75     49.84 o
  19   8   4       57.56      120.11     25.47 o
   1   9   4     1490.46     1408.54     55.50 o
   2   9   4     1749.66     1741.78     31.87 o
   3   9   4     1004.94     1039.07     58.90 o
   4   9   4      859.89      859.35     75.66 o
   5   9   4        9.87        3.75     25.14 o
   6   9   4       21.25       27.52     16.08 o
   7   9   4     1357.70     1051.06     29.21 o
   8   9   4      651.98      484.93     22.27 o
   9   9   4       15.33       23.66     31.71 o
  10   9   4      271.60      204.63     24.81 o
  11   9   4       85.55      121.33     18.43 o
  12   9   4       11.82      137.41     54.14 o
  13   9   4       89.77      132.94     25.37 o
  14   9   4       37.11       45.99     67.96 o
  15   9   4      236.07      241.29     63.88 o
  16   9   4      310.34      302.48     36.37 o
  17   9   4       82.03       59.42     79.06 o
  18   9   4      238.95      252.89     31.88 o
   0  10   4      522.19      388.71     24.01 o
   1  10   4     3728.63     3837.47    142.03 o
   2  10   4     2139.85     2014.03     99.67 o
   3  10   4        9.78       36.47      9.61 o
   4  10   4        0.48       -1.41      9.06 o
   5  10   4     1738.64     1609.20     37.41 o
   6  10   4       32.30       22.13      8.41 o
   7  10   4        4.71        9.00     20.58 o
   8  10   4       40.74       19.93     15.08 o
   9  10   4      288.02      256.51     31.49 o
  10  10   4       60.74       69.15     17.40 o
  11  10   4       50.41       43.79     18.43 o
  12  10   4      133.90      220.72     24.38 o
  13  10   4       49.42       74.38     20.16 o
  14  10   4      252.25      316.04     26.82 o
  15  10   4        8.39      -11.14     22.43 o
  16  10   4      237.33      277.95     63.20 o
   1  11   4      383.20      475.73     22.74 o
   2  11   4        0.25       24.33     13.36 o
   3  11   4       68.31      115.27     76.79 o
   4  11   4      140.15      160.15     15.42 o
   5  11   4       81.05       66.58     29.67 o
   6  11   4       47.49      104.75     13.59 o
   7  11   4       55.76      135.69     56.86 o
   8  11   4      170.05      206.55     74.98 o
   9  11   4      427.17      312.05     52.33 o
  10  11   4       59.66       -0.55     14.26 o
  11  11   4        4.06       22.43     16.02 o
  12  11   4        8.43       22.74     33.75 o
  13  11   4       52.31       21.87     38.28 o
  14  11   4      644.59      502.29     80.64 o
   0  12   4       11.41        9.06     27.18 o
   1  12   4       53.51       -5.77     45.30 o
   2  12   4      314.61      367.32     58.90 o
   3  12   4      321.32      339.66     74.53 o
   4  12   4      208.16      235.71     36.02 o
   5  12   4       42.24       34.24     31.71 o
   6  12   4      100.07      151.27     56.86 o
   7  12   4       48.07      115.92     38.74 o
   8  12   4      215.29      279.56     47.80 o
   9  12   4      190.82      225.88     26.33 o
  10  12   4      129.85      104.70     25.81 o
  11  12   4       21.22       25.65     26.96 o
  12  12   4       20.26       -5.29     49.83 o
   1  13   4       15.86       57.07     97.18 o
   2  13   4        0.92      -26.73     53.91 o
   3  13   4      561.97      522.60     72.71 o
   4  13   4       45.05       56.97     22.88 o
   5  13   4       28.79       81.98     92.87 o
   6  13   4      507.79      653.54     39.52 o
   7  13   4        3.20       56.17     81.09 o
   8  13   4      189.04      245.68    115.98 o
   9  13   4       23.04       43.82     81.55 o
  10  13   4        0.39      -13.59     27.18 o
   0  14   4       64.02       40.77     27.64 o
   1  14   4       48.85       11.48     47.57 o
   2  14   4      174.80      144.48    113.49 o
   3  14   4        3.67        7.34     44.85 o
   4  14   4       67.80      110.38     42.81 o
   5  14   4        0.05       52.79     69.99 o
   1   1   5     4908.81     5233.32     65.07 o
   2   1   5     2987.97     2851.19     37.86 o
   3   1   5     3143.90     3222.52     57.31 o
   4   1   5      158.58      142.74      6.73 o
   5   1   5       18.49       14.24      4.53 o
   6   1   5     1222.15     1361.45     34.66 o
   7   1   5     1703.38     1848.16     31.71 o
   8   1   5       71.83       36.22     18.12 o
   9   1   5      489.07      468.95     13.14 o
  10   1   5      855.41      751.50     45.76 o
  11   1   5     1657.55     1742.21     29.61 o
  12   1   5     2164.84     2141.03    117.79 o
  13   1   5       30.95       44.77     22.20 o
  14   1   5       46.18      137.06     17.73 o
  15   1   5      263.26      280.30     76.56 o
  16   1   5      234.81      220.01     15.15 o
  17   1   5      173.21      147.60     31.71 o
  18   1   5        6.83       31.71     16.02 o
  19   1   5      351.50      228.48     23.33 o
  20   1   5       11.59       -2.06     22.65 o
  21   1   5        5.53       67.60     96.95 o
   0   2   5    90198.45    89190.27   1165.68 o
   1   2   5        4.82       18.88     11.33 o
   2   2   5    45210.71    44782.67    451.61 o
   3   2   5      837.66      844.39     61.39 o
   4   2   5      297.15      325.04     24.92 o
   5   2   5     3291.85     3584.27     42.44 o
   6   2   5     1716.69     1693.95     49.83 o
   7   2   5       16.69       22.44      7.02 o
   8   2   5     1365.81     1345.48     20.98 o
   9   2   5        0.66        4.53     18.12 o
  10   2   5      760.70      768.97     15.85 o
  11   2   5      126.75      147.51      9.29 o
  12   2   5       34.37       52.99      9.61 o
  13   2   5      570.19      520.54     16.87 o
  14   2   5     1198.25     1025.29     27.64 o
  15   2   5       12.20       51.23     11.79 o
  16   2   5     1362.81     1304.06     97.86 o
  17   2   5       90.44      106.84     18.12 o
  18   2   5        0.61      -15.88     16.18 o
  19   2   5        1.68       26.96     16.02 o
  20   2   5        4.03       66.19     72.26 o
  21   2   5       39.78       75.10     83.81 o
  22   2   5       80.65       22.05     49.83 o
   1   3   5     1069.77     1212.10     18.80 o
   2   3   5     4426.03     4538.29     47.73 o
   3   3   5     5498.20     5759.51    137.50 o
   4   3   5     2854.42     2989.99     38.70 o
   5   3   5     4445.43     4797.96     74.53 o
   6   3   5     4504.19     4901.65     56.30 o
   7   3   5      435.40      468.95     13.14 o
   8   3   5       41.05       39.59      4.30 o
   9   3   5      843.67      887.92     42.13 o
  10   3   5     1865.97     1777.49     31.26 o
  11   3   5       16.32       39.63     13.59 o
  12   3   5       12.43       32.17      6.41 o
  13   3   5      825.76      775.24     19.74 o
  14   3   5       88.15       99.96      9.45 o
  15   3   5      485.72      465.20     62.29 o
  16   3   5      483.60      467.60     28.99 o
  17   3   5       46.81       86.55     38.74 o
  18   3   5      923.51      952.70     51.65 o
  19   3   5       90.05      111.68     19.01 o
  20   3   5      236.41      279.61     21.51 o
  21   3   5       14.98       76.56     25.14 o
  22   3   5       21.48      124.32     41.80 o
   0   4   5      998.99     1039.28     21.75 o
   1   4   5     1696.06     1758.25     24.03 o
   2   4   5     2492.41     2449.79     27.07 o
   3   4   5     4707.88     5181.97     54.78 o
   4   4   5      636.35      680.43     15.86 o
   5   4   5     6565.05     6876.20     83.59 o
   6   4   5      949.27      849.20     23.56 o
   7   4   5     1901.60     1929.97     53.01 o
   8   4   5      127.63      104.66      6.38 o
   9   4   5       91.27       99.99     15.86 o
  10   4   5      140.50      128.70      6.41 o
  11   4   5     3523.87     3584.47     45.49 o
  12   4   5       29.87       11.33      3.20 o
  13   4   5      291.65      332.03     13.36 o
  14   4   5       60.72       54.74      6.73 o
  15   4   5      295.23      232.44     12.74 o
  16   4   5     1392.37     1620.79     70.45 o
  17   4   5       69.57       77.49     52.10 o
  18   4   5      440.25      567.86     31.86 o
  19   4   5      161.09      180.20     25.47 o
  20   4   5      231.98      378.84    130.93 o
  21   4   5       41.61       11.42     22.42 o
   1   5   5      547.95      584.52     22.65 o
   2   5   5      804.26      847.68     16.66 o
   3   5   5      239.86      271.82      9.29 o
   4   5   5     1432.70     1268.49     28.77 o
   5   5   5       97.11       54.82      6.41 o
   6   5   5       73.77       95.50      9.29 o
   7   5   5      167.26      147.37     13.59 o
   8   5   5        0.01       -9.61      6.41 o
   9   5   5      138.91      100.31      9.93 o
  10   5   5        6.49        4.53     11.33 o
  11   5   5     3287.06     3084.24     67.28 o
  12   5   5        1.10       10.45     13.02 o
  13   5   5      135.21      126.21     34.20 o
  14   5   5        7.18       16.18     20.39 o
  15   5   5       10.45       20.29     18.34 o
  16   5   5      286.06      296.01     73.39 o
  17   5   5       70.33       53.72     29.67 o
  18   5   5       11.94        0.14     38.28 o
  19   5   5        9.31       16.47     42.81 o
  20   5   5       21.01        1.20     18.67 o
  21   5   5       24.43      110.98     30.52 o
   0   6   5     2830.29     2863.22     57.54 o
   1   6   5     1997.44     2082.60     30.27 o
   2   6   5      218.45      223.14     27.41 o
   3   6   5      387.10      371.49     12.91 o
   4   6   5      954.98      928.73     47.57 o
   5   6   5       92.31      134.54      8.47 o
   6   6   5      132.60      103.35     11.10 o
   7   6   5       58.38       41.57     11.33 o
   8   6   5        1.85        4.79     15.86 o
   9   6   5      170.17      178.24     13.36 o
  10   6   5      531.14      462.87     40.77 o
  11   6   5      310.84      230.30     14.59 o
  12   6   5     1502.63     1517.41     70.22 o
  13   6   5       12.78       39.52     42.81 o
  14   6   5       67.66      116.83     54.36 o
  15   6   5       39.84        2.27     47.57 o
  16   6   5       83.69       77.53     23.80 o
  17   6   5      358.29      333.25     44.85 o
  18   6   5       82.42       95.02     59.12 o
  19   6   5      139.54      214.35     35.04 o
  20   6   5        9.18        2.35     31.26 o
   1   7   5      878.92     1032.97     21.46 o
   2   7   5     2217.54     2262.47     99.22 o
   3   7   5      132.95      130.57     25.37 o
   4   7   5       93.46      117.78     27.41 o
   5   7   5     3309.62     3091.59     86.30 o
   6   7   5        0.02       31.07     17.90 o
   7   7   5     1591.18     1532.18     33.63 o
   8   7   5       25.76       29.40      9.45 o
   9   7   5     1567.66     1421.97     96.27 o
  10   7   5     1396.94     1348.92    118.02 o
  11   7   5       18.17       28.03     58.90 o
  12   7   5      121.98      166.21     12.12 o
  13   7   5        9.52        0.00     35.79 o
  14   7   5      569.95      504.83     34.92 o
  15   7   5      181.00      269.60     36.24 o
  16   7   5      109.62       92.68     29.22 o
  17   7   5      763.62      850.26    129.12 o
  18   7   5       96.20       39.80     36.02 o
  19   7   5       16.18       67.11     25.03 o
   0   8   5      138.63      163.55     13.59 o
   1   8   5     2056.37     2064.39    116.43 o
   2   8   5     1234.27     1345.79     98.08 o
   3   8   5     2309.18     2171.50     37.60 o
   4   8   5       75.18       78.24      9.06 o
   5   8   5     2140.96     2308.50     43.05 o
   6   8   5     1445.39     1366.51    105.56 o
   7   8   5       40.18       52.47     20.39 o
   8   8   5       96.43       97.08     13.59 o
   9   8   5      922.80      765.25     30.24 o
  10   8   5      791.56      740.31     29.66 o
  11   8   5      217.48      225.04     86.08 o
  12   8   5       33.49       54.82     16.34 o
  13   8   5     1801.24     1857.29    299.91 o
  14   8   5      223.80      252.25     93.55 o
  15   8   5       57.32       44.69     26.96 o
  16   8   5       23.92        5.63     24.69 o
  17   8   5      474.16      589.82     74.07 o
  18   8   5       48.07       47.64     26.96 o
   1   9   5     2464.69     2411.12     43.04 o
   2   9   5        0.04       -6.91     20.16 o
   3   9   5     1429.04     1290.40     79.74 o
   4   9   5     1362.50     1335.81     28.24 o
   5   9   5      104.78      139.01     23.11 o
   6   9   5       17.35       15.10      9.06 o
   7   9   5     2253.57     2061.25    118.02 o
   8   9   5      104.03      132.21     18.35 o
   9   9   5       70.81       56.97     22.88 o
  10   9   5      154.65      122.94     51.87 o
  11   9   5      337.90      391.73     26.75 o
  12   9   5       70.63       40.45     24.69 o
  13   9   5      313.38      214.98     26.56 o
  14   9   5      881.60      949.46     55.34 o
  15   9   5      198.40      172.25     29.73 o
  16   9   5      633.15      617.55     56.40 o
  17   9   5      406.31      388.83     38.44 o
   0  10   5      132.01      130.93     18.57 o
   1  10   5     1751.19     1617.38     30.59 o
   2  10   5      324.94      369.84     20.61 o
   3  10   5        0.81       21.02      9.29 o
   4  10   5       15.37        1.36     25.14 o
   5  10   5     2314.40     2133.88    118.02 o
   6  10   5      169.23       90.30     41.00 o
   7  10   5      227.86      198.45     12.14 o
   8  10   5     1182.33     1074.60     37.48 o
   9  10   5     1099.21      962.54    120.74 o
  10  10   5      448.02      407.99     27.73 o
  11  10   5      326.52      349.22     79.28 o
  12  10   5       14.23       29.20     24.92 o
  13  10   5     1057.82     1134.94    184.39 o
  14  10   5      111.06       65.31     38.28 o
  15  10   5       13.03       40.64     31.49 o
  16  10   5       97.32      208.66     59.12 o
   1  11   5     1112.51      964.88     39.64 o
   2  11   5        3.24        2.15      9.77 o
   3  11   5      838.12      928.24     32.44 o
   4  11   5        4.03        3.88     11.33 o
   5  11   5       31.50       56.88     38.28 o
   6  11   5      112.25      132.28     43.27 o
   7  11   5     1462.21     1408.65     60.71 o
   8  11   5      104.78       84.79     63.43 o
   9  11   5      795.68      904.26     81.55 o
  10  11   5        4.60      -27.41     22.65 o
  11  11   5        0.15       15.40     22.43 o
  12  11   5        2.84      -11.40     23.02 o
  13  11   5      639.88      671.76     65.46 o
  14  11   5       28.78       42.60     22.88 o
   0  12   5      164.57      203.42     36.70 o
   1  12   5      334.34      340.03     69.77 o
   2  12   5       33.51       15.10     27.18 o
   3  12   5      509.43      616.14     30.57 o
   4  12   5       27.66       41.00     16.02 o
   5  12   5      473.74      498.54     26.50 o
   6  12   5        0.13      -16.18     16.83 o
   7  12   5       30.80      -33.87     22.58 o
   8  12   5       15.61       60.85     18.93 o
   9  12   5      743.62      664.08    123.00 o
  10  12   5       21.11       40.70    122.77 o
  11  12   5      563.60      603.45     49.83 o
  12  12   5        3.33      -23.32     51.87 o
   1  13   5     1112.79     1168.76    181.22 o
   2  13   5       19.54       -2.68     67.73 o
   3  13   5        0.63      -21.06     14.04 o
   4  13   5      348.15      425.04     27.28 o
   5  13   5       24.33      -26.27     19.75 o
   6  13   5        7.52       56.55     21.51 o
   7  13   5     1172.61     1271.80    178.50 o
   8  13   5       44.78       40.81     19.80 o
   9  13   5      188.90      203.56     43.49 o
   0  14   5       22.56      -18.12     22.65 o
   1  14   5      543.20      621.40    100.35 o
   2  14   5      154.15      101.84     28.94 o
   3  14   5       72.66       54.97    108.96 o
   4  14   5      222.10      258.83    111.45 o
   0   0   6    21004.79    21000.28    507.41 o
   1   0   6     8052.57     7469.29    139.54 o
   2   0   6     2253.65     2070.40     48.93 o
   3   0   6      834.98      768.81     26.28 o
   4   0   6      521.66      511.48     12.23 o
   5   0   6        2.67       -9.06      9.06 o
   6   0   6      917.23      802.79     30.35 o
   7   0   6     9685.72     9950.15    147.69 o
   8   0   6       32.15        4.53      9.06 o
   9   0   6       21.12       26.73      9.06 o
  10   0   6      999.78      984.01     21.29 o
  11   0   6      462.13      421.33     19.48 o
  12   0   6      411.81      407.74     21.75 o
  13   0   6       57.33        4.53     13.59 o
  14   0   6      211.54      254.61     17.22 o
  15   0   6      258.28      289.95     23.11 o
  16   0   6     3828.35     3960.49     93.33 o
  17   0   6        8.23        0.00     45.30 o
  18   0   6       14.66       13.59     18.57 o
  19   0   6      585.47      475.69     41.23 o
  20   0   6       21.95      -47.57     31.71 o
  21   0   6      198.50      394.15     50.74 o
  22   0   6      780.25      787.84     71.58 o
   1   1   6     1763.92     1833.08     63.43 o
   2   1   6     1086.12      880.33     33.75 o
   3   1   6      547.48      630.74     40.55 o
   4   1   6      645.24      519.18     14.00 o
   5   1   6       44.26       32.17      4.05 o
   6   1   6       31.55       55.85      4.70 o
   7   1   6     1322.81     1376.62     19.14 o
   8   1   6       15.43       -9.06      6.41 o
   9   1   6        6.91       21.58     11.55 o
  10   1   6      324.89      241.20     10.48 o
  11   1   6     1050.73     1110.33     24.81 o
  12   1   6      645.96      688.96     22.42 o
  13   1   6        3.68        4.53     10.87 o
  14   1   6     1623.47     1496.01     54.82 o
  15   1   6     2098.06     1973.23     39.99 o
  16   1   6      532.57      548.65     20.02 o
  17   1   6      835.02      776.18     56.63 o
  18   1   6      181.96      141.24     17.20 o
  19   1   6      172.36      205.20     36.02 o
  20   1   6      508.98      535.05    113.03 o
  21   1   6      114.38      104.65     63.43 o
  22   1   6      103.36       94.23     54.36 o
   0   2   6    72608.73    71044.14   1040.64 o
   1   2   6      288.06      263.22      9.29 o
   2   2   6     1641.88     1958.71     27.28 o
   3   2   6     3820.90     3792.91    125.04 o
   4   2   6     2962.56     3240.80     53.46 o
   5   2   6      105.01      114.24     13.14 o
   6   2   6      662.39      627.90     70.45 o
   7   2   6       12.49       -4.53      6.80 o
   8   2   6     1822.72     1860.48     26.31 o
   9   2   6       89.35       80.46     11.33 o
  10   2   6      786.04      943.33     21.73 o
  11   2   6      360.74      438.24     27.86 o
  12   2   6       35.01       25.14      9.61 o
  13   2   6      279.66      329.68     20.57 o
  14   2   6     2001.88     1771.31    109.86 o
  15   2   6     1393.99     1350.45     41.96 o
  16   2   6      837.68      847.37    120.74 o
  17   2   6      152.09       94.11     18.35 o
  18   2   6      200.76      258.84     24.92 o
  19   2   6       73.45       60.24     56.63 o
  20   2   6      192.60      201.91     23.67 o
  21   2   6        0.43       35.79     22.65 o
  22   2   6      294.18      268.84     32.72 o
   1   3   6    13500.23    13787.34    134.06 o
   2   3   6    13705.83    13361.58    265.03 o
   3   3   6     6414.96     6728.86    138.40 o
   4   3   6     4056.20     4008.31     48.78 o
   5   3   6      428.37      385.17     11.47 o
   6   3   6     4108.06     4068.85     45.22 o
   7   3   6     8306.55     8481.38     99.22 o
   8   3   6     1929.85     1964.98     62.97 o
   9   3   6     1894.33     2027.94     30.35 o
  10   3   6      190.44      194.07     43.27 o
  11   3   6     1222.10     1279.85     27.23 o
  12   3   6     3096.63     2981.01     95.59 o
  13   3   6     1861.64     1894.30     79.06 o
  14   3   6      514.16      470.53     31.94 o
  15   3   6      381.06      478.10     22.35 o
  16   3   6       50.14       62.97     11.94 o
  17   3   6       75.25      103.63     14.54 o
  18   3   6      323.93      130.23     65.69 o
  19   3   6       10.89       28.32     23.31 o
  20   3   6      186.97      238.65     41.23 o
  21   3   6       62.45       93.52     24.17 o
  22   3   6        0.71      131.14    124.59 o
   0   4   6     3583.06     3413.21     55.27 o
   1   4   6     4832.94     4990.14     53.82 o
   2   4   6      753.37      667.20     29.67 o
   3   4   6      420.78      438.50     38.06 o
   4   4   6     3804.64     3908.73     44.25 o
   5   4   6        9.23       -4.53      3.20 o
   6   4   6        3.83       20.50      9.29 o
   7   4   6       42.19       38.08     11.33 o
   8   4   6     4419.08     4277.20     74.98 o
   9   4   6      693.28      728.23     21.75 o
  10   4   6      274.72      251.17      9.13 o
  11   4   6      141.97      156.47     16.31 o
  12   4   6     1187.33     1101.63     67.28 o
  13   4   6        0.03       -7.93      6.80 o
  14   4   6     1351.03     1292.07     27.39 o
  15   4   6      109.53      139.94     24.92 o
  16   4   6     1893.90     1885.59    247.13 o
  17   4   6       40.99       28.33     17.52 o
  18   4   6        0.18       83.49     44.85 o
  19   4   6      383.44      600.55     47.73 o
  20   4   6       57.93      102.02     47.57 o
  21   4   6      148.64      197.70     41.45 o
   1   5   6     1462.52     1476.32     23.47 o
   2   5   6      255.59      292.10     20.84 o
   3   5   6     1097.12     1150.25     55.04 o
   4   5   6      436.41      314.91     20.39 o
   5   5   6      848.65      861.25     16.66 o
   6   5   6     3408.06     3356.93     74.07 o
   7   5   6      464.64      459.72     10.25 o
   8   5   6       36.83       23.68      4.30 o
   9   5   6       67.61       52.28      9.59 o
  10   5   6     2063.11     1994.37     63.20 o
  11   5   6       58.85       69.56     22.43 o
  12   5   6     2524.32     2430.99     46.93 o
  13   5   6     2559.70     2444.48     51.73 o
  14   5   6        4.13       40.17     20.39 o
  15   5   6       93.46      183.24     77.47 o
  16   5   6      246.07      213.37     99.67 o
  17   5   6       33.68      -17.37     49.83 o
  18   5   6      153.33      104.01     25.62 o
  19   5   6        5.03      -19.71     69.77 o
  20   5   6       20.46       -5.34     17.73 o
  21   5   6      508.36      497.50    145.43 o
   0   6   6     4653.70     4667.23    101.03 o
   1   6   6      260.97      326.16     12.90 o
   2   6   6     4646.33     4449.79    116.66 o
   3   6   6      991.30     1028.71     20.66 o
   4   6   6     1692.55     1768.69     68.18 o
   5   6   6      161.18      178.42     24.92 o
   6   6   6      807.32      810.48     36.24 o
   7   6   6        1.50       -6.80      4.53 o
   8   6   6     2643.13     2788.24     50.13 o
   9   6   6      191.77      162.18     11.10 o
  10   6   6      118.35       83.91      9.93 o
  11   6   6      731.71      656.73     25.82 o
  12   6   6      150.20      139.94     24.92 o
  13   6   6      248.82      230.67     21.97 o
  14   6   6     2366.07     2272.32    243.51 o
  15   6   6       70.69       62.34     60.93 o
  16   6   6      102.32       81.33     29.45 o
  17   6   6      126.57      121.31     56.86 o
  18   6   6      434.38      273.61     29.31 o
  19   6   6       22.52       73.81    101.71 o
  20   6   6       49.29      160.44     66.14 o
   1   7   6       79.52      105.72     35.79 o
   2   7   6     2238.51     1973.81    156.07 o
   3   7   6      117.58      127.70     18.35 o
   4   7   6      847.58      756.21     62.07 o
   5   7   6     1356.86     1400.76     91.06 o
   6   7   6     4058.40     4022.04    170.12 o
   7   7   6      747.46      813.16     19.75 o
   8   7   6     2794.80     2746.13     54.15 o
   9   7   6      565.00      536.18     45.53 o
  10   7   6     2467.15     2167.88     82.00 o
  11   7   6        0.06      -11.31      7.54 o
  12   7   6     2900.22     2833.86    219.05 o
  13   7   6       13.00       98.77     25.03 o
  14   7   6      125.14       77.47     20.56 o
  15   7   6      223.94      116.38     20.70 o
  16   7   6      123.41       42.58     22.42 o
  17   7   6        3.51       -3.50     29.22 o
  18   7   6      377.20      356.79     94.46 o
  19   7   6        7.72      -12.52     23.37 o
   0   8   6     2222.06     2277.44     51.19 o
   1   8   6      725.68      667.67     16.64 o
   2   8   6     2455.99     2391.43     39.48 o
   3   8   6     1140.71     1078.11     24.24 o
   4   8   6      307.77      335.17     24.24 o
   5   8   6      934.34      950.58     80.41 o
   6   8   6     2699.43     2601.10     82.23 o
   7   8   6      558.83      605.68     50.51 o
   8   8   6      402.34      349.02     78.83 o
   9   8   6        1.54        9.97      7.54 o
  10   8   6      431.93      404.44     25.47 o
  11   8   6        0.00      -27.78     18.52 o
  12   8   6      149.92      144.01     21.75 o
  13   8   6      268.16      293.97     26.06 o
  14   8   6     1024.00     1084.04     47.65 o
  15   8   6       74.26       47.91     19.21 o
  16   8   6        6.06       35.00     23.80 o
  17   8   6      220.36      175.78     29.74 o
  18   8   6      227.57      342.81     40.93 o
   1   9   6     2084.47     1978.30     56.86 o
   2   9   6      729.44      696.53     21.21 o
   3   9   6       18.92       66.99     40.55 o
   4   9   6       91.22       61.17      8.61 o
   5   9   6       68.64       94.11     18.35 o
   6   9   6       39.34       29.84     10.87 o
   7   9   6      115.47      166.46     18.12 o
   8   9   6       10.19        3.46     38.74 o
   9   9   6      333.86      242.78     36.70 o
  10   9   6      146.00      155.31     27.41 o
  11   9   6      674.04      539.66     27.74 o
  12   9   6      312.86      343.18     67.50 o
  13   9   6      148.03       95.15     38.06 o
  14   9   6      275.90      313.23     65.92 o
  15   9   6       14.29       19.25     23.31 o
  16   9   6       33.33      -15.96     85.85 o
  17   9   6      151.68      186.46     35.64 o
   0  10   6     1120.54     1026.59     34.43 o
   1  10   6      662.05      646.69     23.80 o
   2  10   6      175.33      235.09     27.86 o
   3  10   6       48.00       55.67     14.15 o
   4  10   6        0.95      -24.50     33.98 o
   5  10   6      145.59      127.43     14.69 o
   6  10   6       99.83       54.69     41.00 o
   7  10   6      303.18      304.20     15.97 o
   8  10   6       18.09       12.80     24.69 o
   9  10   6        1.72       27.72     18.19 o
  10  10   6      108.51       63.94     47.57 o
  11  10   6      110.33       98.91     20.61 o
  12  10   6        8.46      -18.60     50.06 o
  13  10   6      206.49       65.12    112.81 o
  14  10   6      133.61      199.79     26.73 o
  15  10   6      408.66      359.99    115.98 o
  16  10   6      259.60      305.81     72.49 o
   1  11   6       29.80       12.30     10.87 o
   2  11   6     1564.61     1648.10     77.24 o
   3  11   6      396.45      354.58     58.22 o
   4  11   6      514.81      451.05     23.21 o
   5  11   6       18.54       32.13     27.18 o
   6  11   6      239.61      288.08     43.27 o
   7  11   6        1.56       84.60     79.28 o
   8  11   6       97.15       78.75     24.92 o
   9  11   6        6.78       81.38     35.79 o
  10  11   6       65.76       34.40     40.55 o
  11  11   6        1.12      -40.00     26.96 o
  12  11   6        0.69       15.14     91.06 o
  13  11   6      304.71      342.39     37.20 o
  14  11   6      211.47      202.05     35.99 o
   0  12   6     1664.22     1764.14     79.28 o
   1  12   6       57.95       36.13     54.14 o
   2  12   6       14.30       15.69     22.43 o
   3  12   6       83.81       49.99     19.21 o
   4  12   6      133.76      126.54     38.51 o
   5  12   6      123.56      136.80     18.43 o
   6  12   6       14.80       54.89     20.44 o
   7  12   6        8.58       -9.06     15.08 o
   8  12   6       10.86      -30.52     47.57 o
   9  12   6       33.91        0.63     41.00 o
  10  12   6       14.56       18.05    105.79 o
  11  12   6      155.74      363.68     46.44 o
  12  12   6       37.47       60.41    131.16 o
   1  13   6      363.40      344.07     76.34 o
   2  13   6       53.20       32.65     22.35 o
   3  13   6       19.64        9.00     20.58 o
   4  13   6      514.77      552.50    108.50 o
   5  13   6       50.31      148.02     95.37 o
   6  13   6       25.10      -33.22     24.92 o
   7  13   6        4.46       -9.06     19.85 o
   8  13   6       40.28       70.50     26.75 o
   9  13   6      116.31       96.00     38.28 o
   0  14   6        0.35        0.00     45.30 o
   1  14   6     1252.39     1364.95    133.87 o
   2  14   6       21.19       88.30     25.79 o
   3  14   6      533.97      284.32     30.39 o
   1   1   7    15135.91    15581.02    201.98 o
   2   1   7     3280.64     3343.13     69.99 o
   3   1   7      738.15      748.42     18.35 o
   4   1   7      314.88      263.28     12.33 o
   5   1   7      586.91      659.26     79.28 o
   6   1   7     3484.21     3555.70    214.06 o
   7   1   7       25.28       26.21     11.10 o
   8   1   7      236.98      232.21     21.29 o
   9   1   7      435.05      475.12     14.13 o
  10   1   7      700.03      695.47     55.27 o
  11   1   7      325.56      373.51     31.94 o
  12   1   7       41.55       53.73     22.43 o
  13   1   7     1121.41     1161.97    110.09 o
  14   1   7      176.88      206.62     19.93 o
  15   1   7     1120.15     1077.42     31.03 o
  16   1   7     1364.03     1392.46    156.53 o
  17   1   7       35.17       45.53     16.02 o
  18   1   7      589.68      459.72     56.40 o
  19   1   7        9.10       40.77     24.69 o
  20   1   7        2.89        4.53     17.73 o
  21   1   7       31.57       26.49     92.87 o
  22   1   7      221.10      129.95     88.34 o
   0   2   7     4928.50     5284.28     97.86 o
   1   2   7     1825.19     2043.89     69.99 o
   2   2   7      356.98      289.93      9.77 o
   3   2   7     4511.55     4683.13     55.27 o
   4   2   7      496.20      513.80     33.30 o
   5   2   7    14377.17    14773.30    157.10 o
   6   2   7        0.87       -6.04      4.05 o
   7   2   7       16.92        0.00      6.80 o
   8   2   7      774.64      740.62     29.22 o
   9   2   7      533.98      612.74     28.09 o
  10   2   7      652.43      710.58     21.40 o
  11   2   7      303.85      355.78     18.34 o
  12   2   7       13.68       33.63      9.45 o
  13   2   7      130.50       97.08     13.59 o
  14   2   7     1113.41      998.01     34.53 o
  15   2   7        9.94      107.24     60.93 o
  16   2   7      364.79      327.88     78.60 o
  17   2   7        0.21       -1.17     11.71 o
  18   2   7      138.39      182.73     23.59 o
  19   2   7      129.52       43.20     20.39 o
  20   2   7      189.92      140.31     49.38 o
  21   2   7       22.24        4.53     22.65 o
  22   2   7        7.07      -13.79     28.73 o
   1   3   7     3570.09     3861.13     49.91 o
   2   3   7     5789.11     6220.38    111.00 o
   3   3   7    10100.33    10597.12    138.40 o
   4   3   7        0.06       -9.06      6.80 o
   5   3   7      730.17      690.17     35.11 o
   6   3   7      195.18      122.94     15.86 o
   7   3   7       38.09       28.14     11.55 o
   8   3   7       59.86      127.00     15.40 o
   9   3   7      686.51      648.85     18.00 o
  10   3   7       92.18       70.43      9.93 o
  11   3   7      377.68      380.04     24.92 o
  12   3   7      150.31      174.99     72.94 o
  13   3   7     2615.64     2591.67     79.06 o
  14   3   7      733.88      797.30     49.38 o
  15   3   7        4.42       20.16     42.81 o
  16   3   7       19.01        9.06     11.94 o
  17   3   7      264.79      301.08     23.29 o
  18   3   7       58.54       -1.51     14.15 o
  19   3   7       78.55       27.11     18.99 o
  20   3   7        0.91       13.84     20.61 o
  21   3   7       90.35       13.59     31.71 o
   0   4   7     3305.55     3358.40     54.82 o
   1   4   7     2050.55     2204.49     31.71 o
   2   4   7       29.20        2.27     11.33 o
   3   4   7      678.02      652.07     13.99 o
   4   4   7       78.31       61.71     13.36 o
   5   4   7      545.37      487.52     14.23 o
   6   4   7      465.61      542.29     31.26 o
   7   4   7        2.00        0.00      6.80 o
   8   4   7      241.28      196.89      9.29 o
   9   4   7      160.71      196.04     11.33 o
  10   4   7      727.78      727.95     16.51 o
  11   4   7        2.48       -6.80     11.33 o
  12   4   7     1169.67     1140.81     74.98 o
  13   4   7        4.45       18.12      6.41 o
  14   4   7      674.69      552.16     73.62 o
  15   4   7        7.67      -19.06     15.15 o
  16   4   7      103.45      125.27     72.71 o
  17   4   7       17.05       -5.82      8.41 o
  18   4   7       78.68       61.14     12.12 o
  19   4   7      240.30      305.09     72.71 o
  20   4   7       10.77      -15.09     56.40 o
  21   4   7        8.31       16.95     36.02 o
   1   5   7      715.37      671.52     12.33 o
   2   5   7     3892.83     4015.40     72.49 o
   3   5   7      171.84      189.26      6.56 o
   4   5   7      445.06      502.99     27.18 o
   5   5   7       36.29       20.47      4.30 o
   6   5   7        9.11       13.59      6.41 o
   7   5   7       24.14       22.27     13.36 o
   8   5   7     2113.00     2078.63     39.87 o
   9   5   7       90.76       82.07      6.38 o
  10   5   7     1008.84     1034.05     16.63 o
  11   5   7      137.21      114.33      8.61 o
  12   5   7      159.75      260.19     43.27 o
  13   5   7      420.26      323.08    106.92 o
  14   5   7      279.11      317.78     43.49 o
  15   5   7       78.36       49.83     56.40 o
  16   5   7      130.56      105.54     40.32 o
  17   5   7      420.88      430.77     34.27 o
  18   5   7       30.48       48.96     43.04 o
  19   5   7      199.49      334.82     48.02 o
  20   5   7      159.76      217.46     41.68 o
   0   6   7      365.78      313.50     19.03 o
   1   6   7        0.52       31.36     20.39 o
   2   6   7       53.44       35.11     13.59 o
   3   6   7      865.05      761.73     29.67 o
   4   6   7       90.11       73.30     24.69 o
   5   6   7        3.37        4.53      6.80 o
   6   6   7        0.04       -6.08      4.05 o
   7   6   7      381.95      398.82     13.36 o
   8   6   7       20.31       40.77      7.79 o
   9   6   7      276.15      231.95     16.76 o
  10   6   7        6.66       -4.53      9.61 o
  11   6   7      216.26      241.71     16.34 o
  12   6   7      164.56      132.12     54.59 o
  13   6   7      320.43      334.08     21.87 o
  14   6   7        0.96       10.27     40.77 o
  15   6   7        6.73       -7.71     33.98 o
  16   6   7        1.18       18.67     24.92 o
  17   6   7        1.53       49.56     38.28 o
  18   6   7       72.19       97.34     70.45 o
  19   6   7      132.06      119.27    102.16 o
  20   6   7        0.71      -24.62     54.36 o
   1   7   7     2653.64     2743.16     88.34 o
   2   7   7      186.62      145.85     11.32 o
   3   7   7      251.88      211.85     34.43 o
   4   7   7        4.15       11.78      9.06 o
   5   7   7      229.92      190.50     13.12 o
   6   7   7      496.36      544.95     20.96 o
   7   7   7        2.43        0.00      6.41 o
   8   7   7        2.53        0.00      9.93 o
   9   7   7      283.80      330.63     58.44 o
  10   7   7     1092.89     1028.03     47.80 o
  11   7   7       70.32      108.39     42.81 o
  12   7   7      748.32      577.06     69.54 o
  13   7   7      241.17      319.81     28.06 o
  14   7   7       13.01       45.10     90.61 o
  15   7   7       86.14      146.88    153.58 o
  16   7   7       10.40       26.73     26.41 o
  17   7   7      265.69      650.27     49.38 o
  18   7   7      178.99      218.44     33.69 o
  19   7   7      393.33      412.96     71.81 o
   0   8   7     1385.93     1331.04     39.41 o
   1   8   7     5202.38     5082.62     64.15 o
   2   8   7     3861.54     4063.75     57.45 o
   3   8   7     1366.64     1299.93     36.47 o
   4   8   7     2032.53     2032.09     63.43 o
   5   8   7       53.06       82.88     11.33 o
   6   8   7       80.51       81.58     10.87 o
   7   8   7      494.81      487.09     14.74 o
   8   8   7      464.33      494.38     59.12 o
   9   8   7      144.68       82.05     16.08 o
  10   8   7      227.52      247.74     40.55 o
  11   8   7      698.21      784.49     44.32 o
  12   8   7       29.94       54.82     23.56 o
  13   8   7      571.12      640.87    132.74 o
  14   8   7      246.46      254.64     51.65 o
  15   8   7      325.79      465.77    129.12 o
  16   8   7       45.69      -50.97     33.98 o
  17   8   7      416.01      511.41     46.68 o
  18   8   7        3.83       18.51     58.67 o
   1   9   7      760.90      773.50     59.57 o
   2   9   7      224.01      217.75     18.12 o
   3   9   7       55.35       51.90     45.08 o
   4   9   7      584.21      650.35     22.17 o
   5   9   7     1214.66     1165.50    187.11 o
   6   9   7      732.08      733.08     26.95 o
   7   9   7     1513.54     1398.37     40.55 o
   8   9   7      558.40      485.06     49.15 o
   9   9   7      311.40      381.32     34.55 o
  10   9   7      418.50      571.16     40.94 o
  11   9   7     1086.45     1484.00    102.16 o
  12   9   7        4.39       -5.80     21.53 o
  13   9   7      691.20      661.04     39.68 o
  14   9   7      847.11      910.30    157.88 o
  15   9   7      747.56      869.25     97.63 o
  16   9   7      613.59      699.87    338.20 o
  17   9   7      197.44      136.60     79.06 o
   0  10   7      986.93      810.49     42.13 o
   1  10   7      466.28      405.04     23.07 o
   2  10   7      590.06      690.21     90.38 o
   3  10   7     1565.50     1602.26    160.15 o
   4  10   7       94.77       86.83     43.04 o
   5  10   7      371.47      461.03     21.45 o
   6  10   7      121.07       82.12     13.59 o
   7  10   7      411.02      475.19     23.11 o
   8  10   7       18.82       24.06     33.75 o
   9  10   7      257.04      231.44     54.82 o
  10  10   7       46.23       36.90     81.32 o
  11  10   7      119.59      184.53     28.35 o
  12  10   7       30.33       17.90     65.69 o
  13  10   7      333.67      428.78     54.36 o
  14  10   7      386.39      477.94    243.74 o
  15  10   7       24.09        7.79     42.81 o
   1  11   7      382.88      360.60     20.62 o
   2  11   7      382.94      444.74     57.99 o
   3  11   7        0.65        6.47     10.87 o
   4  11   7       13.09       23.06     31.71 o
   5  11   7     1742.87     1802.65     50.47 o
   6  11   7        1.16       40.95     26.96 o
   7  11   7      577.32      641.57    130.93 o
   8  11   7      122.67       85.98     40.77 o
   9  11   7      948.71     1155.70     56.51 o
  10  11   7      157.72      177.74     28.73 o
  11  11   7       44.12       42.22     49.83 o
  12  11   7       46.08       53.83     22.65 o
  13  11   7       57.27       54.84     33.53 o
   0  12   7      664.98      905.18     52.55 o
   1  12   7        0.04       78.08     49.83 o
   2  12   7      490.76      446.01     50.06 o
   3  12   7     1064.05     1142.99     98.08 o
   4  12   7        8.91       -0.46     24.69 o
   5  12   7     1511.93     1426.46     55.95 o
   6  12   7       43.69       24.22     19.21 o
   7  12   7       93.24       81.52     25.14 o
   8  12   7       37.20       14.41     62.97 o
   9  12   7      192.14      289.95     29.64 o
  10  12   7       49.62       48.46     24.35 o
  11  12   7      853.76     1037.87     65.46 o
   1  13   7      207.42      162.66     63.65 o
   2  13   7       16.04       29.22     33.75 o
   3  13   7      189.66      218.79     24.81 o
   4  13   7       92.06       98.13     38.06 o
   5  13   7       47.02       34.96     26.96 o
   6  13   7       28.56       17.07    103.97 o
   7  13   7     2248.30     2487.94    103.75 o
   8  13   7        2.33        5.08     19.75 o
   0  14   7      306.12      415.89     54.82 o
   1  14   7       94.27       64.38     22.96 o
   2  14   7        8.09       27.69     88.12 o
   0   0   8     6434.39     6502.05    184.39 o
   1   0   8     5778.30     6180.39    126.85 o
   2   0   8       65.97       86.08     18.57 o
   3   0   8     1726.26     2051.82     54.82 o
   4   0   8     3180.61     3484.34     79.28 o
   5   0   8        4.83       -6.80      4.53 o
   6   0   8      504.87      490.19     26.73 o
   7   0   8     1331.37     1306.57     33.98 o
   8   0   8     4005.82     4175.23     78.38 o
   9   0   8      123.76      135.46     14.04 o
  10   0   8      605.50      535.95     31.26 o
  11   0   8      296.65      271.82     26.73 o
  12   0   8      890.38      868.93     35.79 o
  13   0   8      482.86      590.31     32.62 o
  14   0   8     1156.39     1355.50     54.36 o
  15   0   8      303.78      227.43     26.28 o
  16   0   8       23.58       40.77     22.20 o
  17   0   8      411.75      458.02     37.60 o
  18   0   8      440.45      539.12     43.95 o
  19   0   8      269.39      276.36     31.26 o
  20   0   8        1.17      -33.98     22.65 o
  21   0   8      116.30      121.87     35.79 o
  22   0   8      117.08      167.17     36.70 o
   1   1   8     1854.72     2003.92     60.25 o
   2   1   8     7710.67     7130.52    130.48 o
   3   1   8       12.82        3.48     13.02 o
   4   1   8      181.95      129.47     15.86 o
   5   1   8      221.77      236.38     29.90 o
   6   1   8      102.63      174.74     21.97 o
   7   1   8     3097.20     3080.30     44.68 o
   8   1   8       41.10       22.65      6.41 o
   9   1   8     3371.18     3744.78     70.22 o
  10   1   8      130.86      113.52     36.47 o
  11   1   8       99.89       96.42     15.34 o
  12   1   8     3079.90     3101.47     55.42 o
  13   1   8     1435.99     1413.03     37.52 o
  14   1   8      258.00      262.18     40.55 o
  15   1   8      231.22      237.80    100.12 o
  16   1   8      204.39      168.11     50.06 o
  17   1   8      549.72      522.28     30.41 o
  18   1   8     1044.22      970.21     39.86 o
  19   1   8        2.35       63.89     49.61 o
  20   1   8      263.74      350.55     78.60 o
  21   1   8      116.26      167.03    131.16 o
  22   1   8       13.84       71.48    122.55 o
   0   2   8      548.51      426.77     19.48 o
   1   2   8     1546.58     1418.69     55.95 o
   2   2   8     9698.64     9225.83    109.72 o
   3   2   8     1396.16     1441.96     71.58 o
   4   2   8      202.33      234.06     23.56 o
   5   2   8      628.46      554.04     49.38 o
   6   2   8     3050.22     2972.35     40.59 o
   7   2   8      248.11      307.35     40.55 o
   8   2   8     2551.11     2587.64     44.62 o
   9   2   8       25.17       11.33      4.53 o
  10   2   8     1373.49     1335.19     48.93 o
  11   2   8      142.58      191.17     50.29 o
  12   2   8      126.00      162.48     33.98 o
  13   2   8        8.10       14.68     27.18 o
  14   2   8     1838.33     1817.58     46.56 o
  15   2   8        3.00        0.00      8.10 o
  16   2   8     1570.00     1567.67     74.53 o
  17   2   8       59.56       52.09     31.71 o
  18   2   8       98.25      175.79     63.43 o
  19   2   8        5.19      110.62     79.28 o
  20   2   8      135.68      204.41     31.94 o
  21   2   8      104.80      101.74    105.79 o
   1   3   8      252.80      319.53     18.12 o
   2   3   8        1.62        6.80     15.86 o
   3   3   8     8211.78     8622.79     99.11 o
   4   3   8     7191.69     7221.83    204.55 o
   5   3   8     2655.47     2686.31     83.36 o
   6   3   8       78.41       26.73      6.41 o
   7   3   8      105.72       75.13      7.79 o
   8   3   8       72.87       75.79     24.69 o
   9   3   8       90.30      103.29      8.74 o
  10   3   8     2739.84     2676.58     45.05 o
  11   3   8      966.08      885.20     22.10 o
  12   3   8     1656.94     1663.02     36.69 o
  13   3   8     2001.77     1960.18    189.14 o
  14   3   8       42.07       49.82     20.39 o
  15   3   8       66.84       63.18     12.14 o
  16   3   8       19.50       16.44     18.35 o
  17   3   8      112.73      127.08     65.46 o
  18   3   8      259.21      283.49    135.91 o
  19   3   8        4.93       27.94     14.15 o
  20   3   8      118.71      133.07     42.81 o
  21   3   8       17.58      -19.42     19.80 o
   0   4   8     7737.26     7691.74    118.24 o
   1   4   8     1828.33     1879.43     82.00 o
   2   4   8        3.50       15.36     18.35 o
   3   4   8     6817.43     6587.79    104.20 o
   4   4   8       20.15        7.25      7.54 o
   5   4   8       13.12        7.55      4.05 o
   6   4   8       10.98        3.02      9.06 o
   7   4   8      489.23      555.23     22.43 o
   8   4   8     1623.23     1651.20     32.85 o
   9   4   8      514.97      483.05     14.13 o
  10   4   8      225.98      192.85     33.98 o
  11   4   8       19.94       11.33      6.41 o
  12   4   8     1116.82      944.45     60.48 o
  13   4   8       51.32       58.07     34.20 o
  14   4   8        6.65       46.82     10.87 o
  15   4   8       33.25       40.05     22.88 o
  16   4   8     1393.89     1355.74     59.47 o
  17   4   8       59.32       27.63     26.96 o
  18   4   8       14.12      -17.23     51.65 o
  19   4   8      151.39       67.50     32.17 o
  20   4   8        2.76       11.09     21.84 o
  21   4   8       45.25       55.18     27.18 o
   1   5   8      154.38      172.06     45.30 o
   2   5   8      757.19      869.48     51.42 o
   3   5   8     2196.41     2157.08     43.49 o
   4   5   8    11880.02    11461.29    127.75 o
   5   5   8      202.27      169.70      9.93 o
   6   5   8       65.98       61.20      6.38 o
   7   5   8     1645.32     1669.99     28.96 o
   8   5   8      130.81       66.98     36.02 o
   9   5   8     1322.02     1380.78     24.02 o
  10   5   8      734.72      596.59     29.67 o
  11   5   8      425.03      435.73     19.71 o
  12   5   8     2248.34     2157.36     68.86 o
  13   5   8       44.43       92.03     93.55 o
  14   5   8       47.72       38.09     45.08 o
  15   5   8      523.16      447.30     37.20 o
  16   5   8        6.41       -9.20     16.18 o
  17   5   8       28.32       26.19     21.98 o
  18   5   8      605.89      722.89     65.92 o
  19   5   8        0.55      149.86    180.99 o
  20   5   8       91.52      140.95     97.63 o
   0   6   8       64.96       40.77      4.08 o
   1   6   8      976.03      929.64     19.57 o
   2   6   8     4777.03     4586.77     68.64 o
   3   6   8      854.18      865.31     19.54 o
   4   6   8      675.99      674.20     26.28 o
   5   6   8      378.61      420.37     49.15 o
   6   6   8     1997.02     1912.87     35.08 o
   7   6   8        3.20        8.83     17.90 o
   8   6   8     1057.94     1034.60     19.87 o
   9   6   8       19.33       24.98     20.61 o
  10   6   8      943.68      959.13     31.49 o
  11   6   8       87.38       75.38     15.63 o
  12   6   8     3203.84     3251.71    138.18 o
  13   6   8      311.46      210.86     36.02 o
  14   6   8       33.66        2.94     17.52 o
  15   6   8      313.34      297.72     45.30 o
  16   6   8      586.86      590.84     45.76 o
  17   6   8       54.27       69.64     88.57 o
  18   6   8      738.91      587.31    191.18 o
  19   6   8      391.08      407.83    158.56 o
   1   7   8       26.83       51.48      9.61 o
   2   7   8       25.67        7.43     20.61 o
   3   7   8       98.14       68.60      9.77 o
   4   7   8     4584.90     4645.33    128.66 o
   5   7   8      242.25      202.86     31.26 o
   6   7   8       41.42       83.79     20.84 o
   7   7   8        4.09       28.16      8.83 o
   8   7   8       44.97       37.93     15.86 o
   9   7   8      192.82      182.05     43.49 o
  10   7   8     2861.81     2955.90     59.32 o
  11   7   8      464.77      487.83     24.06 o
  12   7   8      228.95      262.25     21.98 o
  13   7   8       61.83       27.41     22.65 o
  14   7   8      269.89      288.14     95.37 o
  15   7   8       72.58       -3.00     20.58 o
  16   7   8       17.86      -33.98     22.65 o
  17   7   8       28.32       54.30     31.49 o
  18   7   8      405.92      273.03     46.58 o
  19   7   8        0.04       27.94     31.49 o
   0   8   8      238.74      203.42     17.22 o
   1   8   8      220.26      222.25     18.12 o
   2   8   8     7515.56     7453.25    102.44 o
   3   8   8      188.35      163.19     19.93 o
   4   8   8       60.90       44.79     11.33 o
   5   8   8        4.94       93.25     14.48 o
   6   8   8      366.30      349.59     17.52 o
   7   8   8      138.80      169.07     45.53 o
   8   8   8        2.11       27.59      4.53 o
   9   8   8      192.84      224.78     81.32 o
  10   8   8     1813.32     1883.96     67.50 o
  11   8   8      676.97      710.27    242.60 o
  12   8   8      603.82      697.45    184.61 o
  13   8   8        9.64       -0.59     47.12 o
  14   8   8     1353.81     1649.72     99.67 o
  15   8   8       21.17      -46.86     65.69 o
  16   8   8       67.78       29.58     28.40 o
  17   8   8      207.34      218.09    103.75 o
  18   8   8      127.07      223.51     59.57 o
   1   9   8      306.50      333.52     24.69 o
   2   9   8        8.28       -2.27     15.86 o
   3   9   8      152.13      154.27     12.97 o
   4   9   8     1793.02     1748.37     53.23 o
   5   9   8      342.04      377.77     62.97 o
   6   9   8       51.31       82.69    101.93 o
   7   9   8      100.82       60.90     11.10 o
   8   9   8       25.24       33.98     16.02 o
   9   9   8      104.78       72.19     45.08 o
  10   9   8      690.47      764.61     44.45 o
  11   9   8        2.44       13.59     16.53 o
  12   9   8     1031.93      883.58    135.46 o
  13   9   8       99.47      122.75     29.43 o
  14   9   8        5.85      -14.49     20.93 o
  15   9   8       61.04       99.75     34.45 o
  16   9   8       94.42       94.55     90.16 o
   0  10   8      763.23      765.19     44.85 o
   1  10   8      200.99      213.38     19.54 o
   2  10   8      349.83      383.42     43.27 o
   3  10   8       75.15      109.88     15.73 o
   4  10   8       11.49       84.04     90.83 o
   5  10   8      459.62      404.43     23.03 o
   6  10   8       71.75       41.98     14.15 o
   7  10   8        3.30       -4.53      8.10 o
   8  10   8       50.25       40.65     40.55 o
   9  10   8      235.63      402.75     54.59 o
  10  10   8       18.43       66.62     79.28 o
  11  10   8       23.55       43.55     97.40 o
  12  10   8      159.04      136.58     29.45 o
  13  10   8      356.36      408.18    211.34 o
  14  10   8        0.44       -8.04     33.98 o
  15  10   8       86.75      177.23     66.14 o
   1  11   8      233.21      202.34     65.24 o
   2  11   8      653.79      591.10     42.59 o
   3  11   8        4.00       -2.13     11.94 o
   4  11   8        5.99       78.30     18.93 o
   5  11   8        7.10        8.69     18.35 o
   6  11   8       27.70       31.19     20.39 o
   7  11   8        0.88        2.65     26.23 o
   8  11   8        0.00      -11.16     31.26 o
   9  11   8       34.62       44.05     21.16 o
  10  11   8      127.33       85.13     84.04 o
  11  11   8       13.19       62.16     29.45 o
  12  11   8      362.59      438.27     36.24 o
  13  11   8       69.44       75.19     24.17 o
   0  12   8      849.62      837.67     54.36 o
   1  12   8        4.26      -21.16     22.65 o
   2  12   8        7.38       -9.95     22.96 o
   3  12   8       28.84       52.72     17.40 o
   4  12   8      107.23      144.22     42.59 o
   5  12   8       12.70       54.13     60.93 o
   6  12   8       24.95       -3.78     31.71 o
   7  12   8        5.38       65.95     31.49 o
   8  12   8       31.40       13.28     20.51 o
   9  12   8        5.81       29.71     19.93 o
  10  12   8        4.57      -41.28     38.28 o
  11  12   8       50.64       71.35     27.27 o
   1  13   8        0.91       -2.79     40.77 o
   2  13   8      799.37      863.26     53.00 o
   3  13   8        4.43       -0.41     20.39 o
   4  13   8      123.40      113.87     22.65 o
   5  13   8      561.13      543.29     42.94 o
   6  13   8        8.55      -21.14     20.26 o
   7  13   8       15.72       -1.20     61.16 o
   1   1   9      345.58      386.13     34.20 o
   2   1   9     2333.30     2492.37     63.65 o
   3   1   9     3298.33     3317.25     51.98 o
   4   1   9        4.71        0.00     18.12 o
   5   1   9      778.78      717.13     36.24 o
   6   1   9        6.86       13.59      7.54 o
   7   1   9      887.19      825.43     52.55 o
   8   1   9      388.86      384.96     16.43 o
   9   1   9        0.11       -6.04      8.10 o
  10   1   9      163.85      151.76     16.50 o
  11   1   9      421.06      554.18     25.81 o
  12   1   9       12.34      -14.42      9.61 o
  13   1   9     1768.24     1735.79     43.56 o
  14   1   9       82.71       87.69     33.75 o
  15   1   9     1554.08     1567.65     47.01 o
  16   1   9        6.24       26.75     61.16 o
  17   1   9       48.30       35.74     43.04 o
  18   1   9      239.07      344.01     83.13 o
  19   1   9       97.70       78.05     47.12 o
  20   1   9        1.07       17.41     18.67 o
  21   1   9       24.05       80.10     65.69 o
   0   2   9        8.12        4.53      9.06 o
   1   2   9     2504.48     2784.79     40.20 o
   2   2   9     1514.67     1496.54     64.78 o
   3   2   9     8985.25     9349.30    130.02 o
   4   2   9      864.62      824.90     20.51 o
   5   2   9      425.79      357.87     17.67 o
   6   2   9        8.69        2.27      6.80 o
   7   2   9      479.48      405.87     41.68 o
   8   2   9     1618.08     1691.02     33.53 o
   9   2   9      154.72       97.21     33.75 o
  10   2   9       66.37       73.55     15.63 o
  11   2   9     2583.34     2530.55    155.62 o
  12   2   9      107.31      120.78     45.53 o
  13   2   9        1.95       58.90     14.36 o
  14   2   9      144.90      129.07     19.21 o
  15   2   9      698.02      766.92     58.44 o
  16   2   9        9.19       25.01     53.91 o
  17   2   9       70.52      135.18     88.34 o
  18   2   9       22.05       76.56     74.53 o
  19   2   9      146.73       74.55     19.21 o
  20   2   9       22.60       65.28     29.67 o
  21   2   9       78.61      218.72    100.80 o
   1   3   9     1299.37     1458.99     25.47 o
   2   3   9      228.00      128.73     20.16 o
   3   3   9     4458.78     4417.43     59.83 o
   4   3   9     2903.87     2877.88    105.11 o
   5   3   9        7.62        6.92     13.41 o
   6   3   9     1514.15     1505.30     28.99 o
   7   3   9      504.28      573.44     16.85 o
   8   3   9     6750.50     7013.52     97.16 o
   9   3   9      636.53      638.69     86.53 o
  10   3   9      386.73      375.20     17.35 o
  11   3   9     2778.42     2639.37     47.27 o
  12   3   9        1.32       15.40      9.06 o
  13   3   9     1680.28     1489.91     34.70 o
  14   3   9      285.48      332.37     15.86 o
  15   3   9       27.61       29.53     11.59 o
  16   3   9       19.74       48.80     51.87 o
  17   3   9       21.55       45.30     27.18 o
  18   3   9        0.16       -2.33     12.46 o
  19   3   9        0.05       44.13     22.43 o
  20   3   9       79.37       17.28     21.84 o
  21   3   9        6.59      126.29     79.28 o
   0   4   9    13750.75    13732.14    205.23 o
   1   4   9     2292.43     2301.17     34.06 o
   2   4   9     3771.21     3685.17    102.39 o
   3   4   9    12195.36    12211.03    134.93 o
   4   4   9       93.75      106.15      9.06 o
   5   4   9      324.05      340.23     11.15 o
   6   4   9     3213.67     3064.45    155.17 o
   7   4   9      261.28      342.14     36.47 o
   8   4   9     3738.82     4032.27    185.29 o
   9   4   9      189.56      191.27     27.64 o
  10   4   9      759.25      678.55     24.46 o
  11   4   9      103.69       86.47     27.18 o
  12   4   9        7.97        0.80      7.61 o
  13   4   9      355.75      281.56     22.65 o
  14   4   9       26.64       20.39      9.61 o
  15   4   9       47.45       81.60     11.55 o
  16   4   9       24.21       41.08     20.39 o
  17   4   9       17.58       43.52     12.46 o
  18   4   9       44.95       47.25     21.75 o
  19   4   9      393.11      347.58    170.34 o
  20   4   9       53.68       50.43    101.71 o
   1   5   9        8.06        3.78      8.88 o
   2   5   9       20.75       13.59     22.65 o
   3   5   9        9.54       61.20     26.96 o
   4   5   9      211.15      116.08     24.92 o
   5   5   9      827.50      755.24     17.82 o
   6   5   9       84.81       67.50      6.41 o
   7   5   9      278.43      346.84     35.79 o
   8   5   9        6.72       28.44     20.39 o
   9   5   9     1466.68     1460.82    113.71 o
  10   5   9      304.54      344.09     18.57 o
  11   5   9     1607.04     1575.05    118.70 o
  12   5   9       60.16       38.32      6.56 o
  13   5   9       35.33       34.52     20.39 o
  14   5   9       89.53      118.07     20.16 o
  15   5   9       70.91       39.54     16.53 o
  16   5   9       29.82       -9.06     22.65 o
  17   5   9      144.89       54.82     26.73 o
  18   5   9      170.85      203.42     40.32 o
  19   5   9        8.65       60.78     45.30 o
  20   5   9       63.67      213.38     55.27 o
   0   6   9     1322.80     1390.38     35.34 o
   1   6   9       26.42       45.51     14.04 o
   2   6   9     3215.59     3151.23     45.14 o
   3   6   9      709.40      640.55     13.99 o
   4   6   9       44.75       63.70      6.56 o
   5   6   9      671.81      516.46     20.16 o
   6   6   9      182.87      169.49      9.92 o
   7   6   9       47.07       31.07     17.90 o
   8   6   9       30.69       23.66      9.29 o
   9   6   9      211.34      220.72     14.04 o
  10   6   9        1.34       27.11      8.06 o
  11   6   9       17.62       25.94     15.86 o
  12   6   9      335.93      272.89     17.19 o
  13   6   9       64.80      116.95     16.18 o
  14   6   9       24.46       36.43     19.38 o
  15   6   9        0.83       -4.63     13.59 o
  16   6   9        8.50       23.07     45.30 o
  17   6   9        3.46       82.51     47.57 o
  18   6   9      247.30      252.17    117.56 o
  19   6   9      231.08      409.61     67.28 o
   1   7   9     3238.46     3031.30     52.54 o
   2   7   9        2.52       11.33      8.88 o
   3   7   9     2303.00     2213.84     41.04 o
   4   7   9      114.54      122.14     10.97 o
   5   7   9      396.26      364.36     16.34 o
   6   7   9       83.19       45.47     16.08 o
   7   7   9     1680.37     1639.79     68.18 o
   8   7   9      183.74      152.98     15.86 o
   9   7   9        0.23       15.10      8.10 o
  10   7   9        0.08        8.08     38.51 o
  11   7   9      185.30      261.76     38.51 o
  12   7   9       92.32       98.72     16.02 o
  13   7   9       40.97       12.08     20.26 o
  14   7   9      271.77      203.60     45.08 o
  15   7   9      281.83      342.24     96.95 o
  16   7   9        0.19       18.12     26.73 o
  17   7   9      581.90      493.36     53.91 o
  18   7   9        1.95       26.73     27.18 o
   0   8   9     2346.16     2303.26     57.99 o
   1   8   9     4854.35     5014.67    114.39 o
   2   8   9      612.74      624.47     64.33 o
   3   8   9       75.53       34.93     22.88 o
   4   8   9        9.98       30.20     22.65 o
   5   8   9     2189.46     2241.42     44.39 o
   6   8   9       40.35      106.97     74.53 o
   7   8   9        7.31       25.86     61.16 o
   8   8   9      287.30      181.06     63.88 o
   9   8   9      260.03      235.96     74.98 o
  10   8   9       74.35       68.09     38.28 o
  11   8   9     1259.18     1353.00    112.13 o
  12   8   9      138.48      138.06     21.49 o
  13   8   9        0.54      -16.84     30.49 o
  14   8   9       10.72       74.97     33.75 o
  15   8   9       76.40      243.26     65.46 o
  16   8   9       37.26      105.47     54.14 o
  17   8   9     1203.30     1130.09    196.85 o
   1   9   9      173.80      142.61     15.86 o
   2   9   9       37.83        6.76      9.77 o
   3   9   9     1573.54     1719.29     44.18 o
   4   9   9      219.30      157.05     52.33 o
   5   9   9      520.93      494.26     24.35 o
   6   9   9     1314.75     1463.45    129.57 o
   7   9   9      613.61      443.98     23.80 o
   8   9   9       37.54       51.98      8.47 o
   9   9   9      804.06      871.83    175.78 o
  10   9   9      362.17      384.98     50.29 o
  11   9   9      222.38      170.19    133.87 o
  12   9   9       46.44      109.78     31.71 o
  13   9   9      158.84      202.17     50.06 o
  14   9   9      591.46      500.51    168.30 o
  15   9   9      718.88     1205.70    250.76 o
  16   9   9      103.27       37.55     88.34 o
   0  10   9       20.75       67.50     22.20 o
   1  10   9      363.60      361.03     45.08 o
   2  10   9      396.66      501.98     27.35 o
   3  10   9      250.58      173.62     34.43 o
   4  10   9       13.74       -6.38     15.86 o
   5  10   9      217.82      219.68     40.77 o
   6  10   9       74.78      119.78     33.98 o
   7  10   9       44.76       18.75     40.77 o
   8  10   9     1156.74     1070.80    178.72 o
   9  10   9      168.31      173.38     25.55 o
  10  10   9        0.02       31.64     31.87 o
  11  10   9      134.14       42.54     42.81 o
  12  10   9      296.93      408.25     40.09 o
  13  10   9      563.46      515.85     47.34 o
  14  10   9      169.19      190.55     68.18 o
   1  11   9     1198.12     1400.10     48.00 o
   2  11   9        8.66        4.71     18.12 o
   3  11   9       75.54       80.53     26.96 o
   4  11   9      375.93      282.51     38.51 o
   5  11   9        9.79       25.23     54.14 o
   6  11   9       47.41      130.36     43.04 o
   7  11   9      757.41      978.12     41.40 o
   8  11   9        7.04       69.42     86.08 o
   9  11   9      107.37      184.16     47.34 o
  10  11   9      175.37      172.13     97.40 o
  11  11   9        7.67       18.97     22.65 o
  12  11   9       74.02       60.56    101.93 o
   0  12   9      160.93      199.79     32.17 o
   1  12   9       28.96       41.15     20.16 o
   2  12   9      121.39      143.64     23.80 o
   3  12   9      799.61      704.84     72.71 o
   4  12   9       22.02       42.80     51.87 o
   5  12   9     1069.97     1038.03     89.70 o
   6  12   9       32.22       65.10     56.40 o
   7  12   9       30.50       78.04    102.39 o
   8  12   9       39.36      125.77     67.96 o
   9  12   9      477.76      544.69     37.66 o
  10  12   9      219.10      327.38     50.74 o
   1  13   9      391.83      468.14     40.16 o
   2  13   9      304.19      271.29     33.52 o
   3  13   9      177.76      170.09     31.17 o
   4  13   9       12.40       55.45     58.90 o
   5  13   9       16.41       50.31     72.26 o
   6  13   9       21.75        4.98     36.47 o
   0   0  10     1551.93     1571.60     58.90 o
   1   0  10    10038.72    10017.65    188.47 o
   2   0  10     2686.48     2480.85     60.25 o
   3   0  10      527.81      484.30     26.73 o
   4   0  10     1452.29     1555.74     47.57 o
   5   0  10     3145.93     3151.36     60.25 o
   6   0  10      151.34       62.97     14.04 o
   7   0  10     1762.12     1832.55     51.65 o
   8   0  10     2476.56     2467.26     80.19 o
   9   0  10      900.21      868.93     39.87 o
  10   0  10        4.64       13.59     13.59 o
  11   0  10     1402.05     1476.92     62.07 o
  12   0  10      562.92      469.80     32.17 o
  13   0  10      230.14      280.89     31.71 o
  14   0  10     6539.99     7158.05    182.12 o
  15   0  10      860.82      945.95     57.99 o
  16   0  10     1017.53     1052.42     56.63 o
  17   0  10      658.39      551.80     44.40 o
  18   0  10     1272.08     1070.08     66.14 o
  19   0  10       26.17       67.50     22.20 o
  20   0  10      293.30      303.99     44.40 o
  21   0  10       26.93       -4.53     32.17 o
   1   1  10     1767.43     2001.21     81.32 o
   2   1  10     1279.98     1227.54     28.32 o
   3   1  10     3250.07     3296.38     53.76 o
   4   1  10     1331.22     1118.39     24.93 o
   5   1  10       95.72      134.71     24.92 o
   6   1  10     4596.70     4499.02     70.31 o
   7   1  10     1719.48     1677.04     36.87 o
   8   1  10     1014.00      863.32     41.23 o
   9   1  10      789.87      750.96     62.07 o
  10   1  10      708.79      785.53     62.52 o
  11   1  10        5.44       19.24     27.18 o
  12   1  10      394.03      449.04     86.53 o
  13   1  10      623.16      487.57     25.13 o
  14   1  10     3538.84     3469.35     69.84 o
  15   1  10       21.22       21.55     47.57 o
  16   1  10      331.90      459.80     62.29 o
  17   1  10       31.44       42.56     54.14 o
  18   1  10      291.39      250.34     38.96 o
  19   1  10       59.67       71.42     29.67 o
  20   1  10      205.41       86.10     65.69 o
  21   1  10        4.49       26.27     20.32 o
   0   2  10     7472.21     7353.32    126.85 o
   1   2  10     4256.93     4581.71     60.94 o
   2   2  10     6764.04     6655.35     87.89 o
   3   2  10     1258.39     1146.63     85.17 o
   4   2  10      315.98      314.61     13.61 o
   5   2  10     1261.12     1342.33     30.79 o
   6   2  10      478.90      372.48     52.33 o
   7   2  10        1.14       12.59      8.83 o
   8   2  10     2493.84     2421.72    111.67 o
   9   2  10       53.24       12.94     31.94 o
  10   2  10      184.74      213.49     88.57 o
  11   2  10     1015.61     1097.38     44.62 o
  12   2  10      859.51      821.56     31.27 o
  13   2  10      697.84      709.64     51.87 o
  14   2  10       33.19       35.79     12.49 o
  15   2  10      221.63      133.82     17.40 o
  16   2  10     1245.76     1379.64     45.53 o
  17   2  10      347.29      307.17     38.51 o
  18   2  10        4.13       82.76     95.14 o
  19   2  10      333.21      389.90     55.04 o
  20   2  10        1.94       35.30     72.26 o
  21   2  10      113.50       27.77     20.64 o
   1   3  10      455.16      450.31     43.04 o
   2   3  10     3856.20     3797.12     78.83 o
   3   3  10      287.47      348.83     31.03 o
   4   3  10     5846.31     5605.14    308.75 o
   5   3  10     1707.07     1722.31     37.20 o
   6   3  10      221.86      218.44     41.23 o
   7   3  10       89.36       74.57     13.36 o
   8   3  10     1067.08     1170.35     27.91 o
   9   3  10     1037.94     1107.77     27.10 o
  10   3  10     2414.53     2463.82     54.14 o
  11   3  10        1.06        2.04     24.69 o
  12   3  10     1112.40     1114.80     69.99 o
  13   3  10      616.09      554.64     25.10 o
  14   3  10       22.26        9.55     14.48 o
  15   3  10       43.09       65.20     16.03 o
  16   3  10       69.22      122.05     50.06 o
  17   3  10      355.37      342.29     70.22 o
  18   3  10       96.95      108.59     40.77 o
  19   3  10      178.63      234.53     43.49 o
  20   3  10      293.35      350.09     69.99 o
   0   4  10    23105.46    23324.39    328.91 o
   1   4  10      349.72      441.96     22.65 o
   2   4  10      790.52      778.96     31.71 o
   3   4  10     8008.86     8028.60    102.14 o
   4   4  10     1174.96     1152.09     24.17 o
   5   4  10      166.14      207.42     23.11 o
   6   4  10      305.00      290.75     24.69 o
   7   4  10      530.34      490.92     52.10 o
   8   4  10     3145.47     3029.66     45.80 o
   9   4  10      281.48      259.93     17.67 o
  10   4  10      183.86      156.81     10.87 o
  11   4  10     1950.73     1917.00     41.64 o
  12   4  10      170.88      170.18     18.35 o
  13   4  10       80.53       74.81     12.87 o
  14   4  10      403.49      391.62     26.50 o
  15   4  10       15.82      -20.94     14.15 o
  16   4  10      882.20      856.92     46.51 o
  17   4  10      205.97      111.80     27.92 o
  18   4  10       22.95       30.37     22.65 o
  19   4  10      197.59      242.39     52.10 o
  20   4  10       10.61       -9.06     22.69 o
   1   5  10      450.30      342.84     22.65 o
   2   5  10      922.26      831.01     48.25 o
   3   5  10        2.35       30.47     18.12 o
   4   5  10      817.83      819.84     64.56 o
   5   5  10     2106.46     2362.52     40.81 o
   6   5  10     1958.82     1995.92     40.11 o
   7   5  10       31.12       29.69     13.59 o
   8   5  10       32.52       46.94     22.43 o
   9   5  10     1410.71     1436.14     40.77 o
  10   5  10      217.90      190.26     20.61 o
  11   5  10       68.46       91.33     13.59 o
  12   5  10     1922.29     1870.82     46.44 o
  13   5  10       12.49      -11.35      8.61 o
  14   5  10        2.87       -6.34     13.59 o
  15   5  10       74.77      128.38     33.53 o
  16   5  10       69.01      -25.62     17.08 o
  17   5  10        1.21       13.59     27.64 o
  18   5  10      247.37      340.23     39.87 o
  19   5  10       34.88      -46.88     58.67 o
   0   6  10      463.19      458.02     17.22 o
   1   6  10      273.09      281.69     16.08 o
   2   6  10      446.02      457.24     18.05 o
   3   6  10        5.88       -0.80      7.61 o
   4   6  10        0.44        3.78      8.88 o
   5   6  10      648.43      626.71     23.56 o
   6   6  10     1686.17     1674.62     80.19 o
   7   6  10      100.94       69.84      6.41 o
   8   6  10      861.93      913.08     47.12 o
   9   6  10      299.59      199.46     54.82 o
  10   6  10      969.72      879.91     21.03 o
  11   6  10     2412.41     2208.71     91.29 o
  12   6  10      281.30      233.49     23.33 o
  13   6  10       47.52       30.85     65.46 o
  14   6  10     1038.12      979.48     54.82 o
  15   6  10       12.92       49.83     31.26 o
  16   6  10       40.89      140.44     31.71 o
  17   6  10        2.49       -3.66     40.77 o
  18   6  10       12.25       26.73     27.18 o
  19   6  10       33.88       67.50     36.70 o
   1   7  10       51.74       42.59      7.54 o
   2   7  10     2833.21     2865.73     46.57 o
   3   7  10      209.03      272.13     22.20 o
   4   7  10     1460.61     1469.10     34.57 o
   5   7  10     2690.09     2729.55     49.08 o
   6   7  10      780.76      891.16     24.24 o
   7   7  10       37.08       63.51     31.71 o
   8   7  10      192.99      113.26      8.97 o
   9   7  10      892.76      877.28     22.87 o
  10   7  10     1099.36     1068.50     56.40 o
  11   7  10       28.56       20.61     12.81 o
  12   7  10      195.20      296.78     68.41 o
  13   7  10       22.69       24.90     17.19 o
  14   7  10       32.34       -4.53     13.59 o
  15   7  10      103.31       95.14     36.70 o
  16   7  10       39.93       49.83     27.64 o
  17   7  10       42.16      113.26     54.36 o
  18   7  10        0.74      -13.59     27.64 o
   0   8  10      495.36      466.63     32.17 o
   1   8  10      253.11      350.19     22.65 o
   2   8  10       98.27      115.14     41.00 o
   3   8  10     3567.27     3534.72    168.30 o
   4   8  10        5.44       30.70     18.12 o
   5   8  10       68.58       51.50     11.65 o
   6   8  10      526.20      470.18     51.65 o
   7   8  10        0.24        3.00     20.58 o
   8   8  10        1.07       10.27     24.69 o
   9   8  10        0.82       16.83     10.87 o
  10   8  10      360.82      251.56     43.04 o
  11   8  10       86.31       62.97     22.65 o
  12   8  10       62.76      135.46     26.73 o
  13   8  10       42.93       49.83     18.12 o
  14   8  10     1208.32     1182.89     83.36 o
  15   8  10        2.49       -4.53     32.17 o
  16   8  10       41.45        4.53     32.17 o
  17   8  10      224.00       13.59     27.64 o
   1   9  10        0.47       26.36     22.88 o
   2   9  10        1.81      -13.94     47.57 o
   3   9  10        6.04      -13.82     18.35 o
   4   9  10       20.06       30.32     15.15 o
   5   9  10     1007.32     1076.06     39.02 o
   6   9  10      488.52      541.16     88.80 o
   7   9  10      123.57      178.85     25.81 o
   8   9  10       67.51       51.27     11.10 o
   9   9  10     1402.19     1609.20     70.22 o
  10   9  10       40.50        4.53     13.59 o
  11   9  10        6.68        4.53     18.12 o
  12   9  10      502.65      517.37     39.87 o
  13   9  10       36.07        4.53     23.11 o
  14   9  10       61.36       62.97     26.73 o
  15   9  10       26.61       95.14     36.70 o
   0  10  10     1683.17     1780.91     79.74 o
   1  10  10      306.81      243.75     26.96 o
   2  10  10       15.17       17.46     40.55 o
   3  10  10       79.90       94.45     65.46 o
   4  10  10       17.64       15.29     31.71 o
   5  10  10      322.33      320.90     25.31 o
   6  10  10      478.28      376.38     25.03 o
   7  10  10      228.33      320.75     36.24 o
   8  10  10       76.76        9.06     22.65 o
   9  10  10       62.42       95.14     22.20 o
  10  10  10       55.08      221.08     36.24 o
  11  10  10       28.84       62.97     22.65 o
  12  10  10       82.49      235.58     30.81 o
  13  10  10       55.35       76.56     27.18 o
  14  10  10       20.02       26.73     31.26 o
   1  11  10       66.67       40.77     18.12 o
   2  11  10        1.00        0.25     40.55 o
   3  11  10       11.42       77.72     56.40 o
   4  11  10       89.64       29.74     27.18 o
   5  11  10      223.50      263.58     38.28 o
   6  11  10       62.05       26.73     15.08 o
   7  11  10      175.90      153.58     31.71 o
   8  11  10      533.80      583.97     45.76 o
   9  11  10       10.94      -33.98     22.65 o
  10  11  10      173.31      121.87     26.73 o
  11  11  10       75.44       18.12     22.65 o
  12  11  10       14.19       35.79     36.24 o
   0  12  10      841.34      768.81     48.48 o
   1  12  10       25.50       38.94     20.16 o
   2  12  10       17.61       44.92     54.59 o
   3  12  10       18.69       29.65     27.18 o
   4  12  10       18.67       76.56     19.22 o
   5  12  10        0.17       30.50     17.08 o
   6  12  10      208.74      158.32     29.44 o
   7  12  10       28.55       32.17     27.18 o
   8  12  10      196.57      335.25     37.15 o
   9  12  10      100.00      126.40     31.71 o
   1  13  10       41.79       60.76     99.67 o
   2  13  10      149.73      229.83     97.18 o
   3  13  10       43.87       41.15     20.16 o
   4  13  10        1.12       30.29     33.75 o
   5  13  10        3.89       -4.68     22.80 o
   1   1  11      159.89      258.56     16.31 o
   2   1  11      761.83      810.93     20.25 o
   3   1  11     1174.04     1093.77     70.90 o
   4   1  11       44.90       25.47      9.29 o
   5   1  11     2063.78     2153.76     39.72 o
   6   1  11      170.59      236.31     45.30 o
   7   1  11        0.37       18.12     12.81 o
   8   1  11        7.91       24.36     14.15 o
   9   1  11        7.62        9.00     20.58 o
  10   1  11      351.33      325.46     70.67 o
  11   1  11      646.25      672.78     30.71 o
  12   1  11      158.76      200.64     30.13 o
  13   1  11     1179.06     1117.61     39.69 o
  14   1  11      250.62      362.89     24.68 o
  15   1  11       62.33       73.52     18.90 o
  16   1  11      367.70      324.81     34.20 o
  17   1  11      268.17      215.34     72.71 o
  18   1  11      871.24      808.63    163.09 o
  19   1  11       89.79       33.72     21.75 o
  20   1  11      252.97      393.37    127.53 o
   0   2  11      329.83      267.29     17.67 o
   1   2  11     5298.09     5014.38    114.39 o
   2   2  11      334.89      293.85     26.73 o
   3   2  11        6.92        9.06      6.41 o
   4   2  11       72.09       53.20     13.36 o
   5   2  11      637.32      732.14     64.78 o
   6   2  11      165.31      162.04     17.44 o
   7   2  11      405.92      433.15     22.08 o
   8   2  11      230.29      387.40     24.12 o
   9   2  11        7.98       22.59     13.36 o
  10   2  11        0.46       11.90     31.71 o
  11   2  11     1579.36     1638.12     65.69 o
  12   2  11        0.47       16.18     16.83 o
  13   2  11      107.93      172.24     27.41 o
  14   2  11     1077.56     1178.41     53.01 o
  15   2  11      378.61      400.47     76.79 o
  16   2  11        2.26       11.23     59.12 o
  17   2  11      117.41      215.64     43.27 o
  18   2  11       54.31      126.79     25.37 o
  19   2  11       38.63       58.83     67.73 o
  20   2  11       31.40        9.64     17.19 o
   1   3  11      164.57      184.10     27.41 o
   2   3  11      582.20      690.84     49.61 o
   3   3  11      445.44      446.07     40.77 o
   4   3  11     1374.10     1352.36     33.82 o
   5   3  11       23.01       91.12     63.20 o
   6   3  11       12.13       55.27     36.24 o
   7   3  11      930.35      843.09     29.99 o
   8   3  11     1240.42     1115.87     29.82 o
   9   3  11     1223.20     1054.62     89.70 o
  10   3  11      607.10      602.90     89.93 o
  11   3  11      698.56      672.66    156.07 o
  12   3  11      317.67      337.56     38.28 o
  13   3  11     1718.96     1955.78     83.59 o
  14   3  11      159.29      183.19     19.57 o
  15   3  11      445.58      378.69     47.57 o
  16   3  11      110.18       84.58     16.31 o
  17   3  11      118.33      167.75     36.02 o
  18   3  11       29.27       13.69     12.48 o
  19   3  11       22.47       -4.53     12.52 o
  20   3  11       65.94       38.89     90.83 o
   0   4  11     4336.55     4413.53     89.25 o
   1   4  11      461.54      465.90     24.69 o
   2   4  11      117.24      117.47     13.59 o
   3   4  11       21.23       -4.53     20.39 o
   4   4  11      381.89      403.64     22.90 o
   5   4  11      453.57      350.28     56.18 o
   6   4  11      181.02      236.03     18.35 o
   7   4  11      702.95      662.46     25.03 o
   8   4  11       48.47       29.79     11.10 o
   9   4  11      537.75      521.39     48.48 o
  10   4  11       18.19       22.65      7.54 o
  11   4  11     2250.76     2394.40     51.26 o
  12   4  11      264.75      244.29     14.57 o
  13   4  11      201.49      246.40     15.69 o
  14   4  11      175.46      161.45     19.14 o
  15   4  11      394.98      496.61     90.16 o
  16   4  11      169.28      165.38     63.88 o
  17   4  11       57.46       12.23     27.41 o
  18   4  11      222.22      289.62    105.33 o
  19   4  11      146.87      299.45     38.48 o
  20   4  11       91.97       40.26     31.71 o
   1   5  11     1969.47     1692.39     34.61 o
   2   5  11      949.07      947.62     47.80 o
   3   5  11       73.15       63.32     15.63 o
   4   5  11       45.44       64.89     10.73 o
   5   5  11      525.02      478.93     19.75 o
   6   5  11     1430.56     1395.36    159.02 o
   7   5  11       67.25       74.01     31.71 o
   8   5  11      485.55      415.18     54.36 o
   9   5  11      559.49      538.36     18.01 o
  10   5  11       48.55       58.31     24.69 o
  11   5  11        1.96       11.78     18.35 o
  12   5  11       87.75       39.63     11.55 o
  13   5  11        0.07       26.18     25.14 o
  14   5  11      345.80      476.66     74.30 o
  15   5  11      857.54      832.97     82.00 o
  16   5  11       21.20      -23.26     20.39 o
  17   5  11      140.57      172.01     48.02 o
  18   5  11       87.48      -51.60     69.99 o
  19   5  11        6.03       40.77     27.64 o
   0   6  11     1323.74     1196.94     37.15 o
   1   6  11     1331.84     1318.61     79.06 o
   2   6  11      619.70      697.64     22.20 o
   3   6  11     5932.50     5602.76     81.88 o
   4   6  11      315.03      335.52     24.69 o
   5   6  11      361.53      340.15     17.31 o
   6   6  11       89.90       47.24      7.79 o
   7   6  11      241.67      267.63     19.93 o
   8   6  11      438.80      374.46     43.95 o
   9   6  11     1203.79     1082.12    129.12 o
  10   6  11      100.22       95.14     47.57 o
  11   6  11       81.50      125.60     17.90 o
  12   6  11      260.60      194.43     44.85 o
  13   6  11      209.95      234.47     29.45 o
  14   6  11       28.63       35.79     31.26 o
  15   6  11       18.92       19.75     36.02 o
  16   6  11        1.13       35.79     27.64 o
  17   6  11        8.42       81.55     31.71 o
  18   6  11       86.60        0.00     45.30 o
   1   7  11     4349.01     4550.64    212.70 o
   2   7  11     1560.09     1540.28     47.57 o
   3   7  11       69.61       69.62      7.61 o
   4   7  11        0.73      -20.05     13.36 o
   5   7  11       20.35       -6.80      6.41 o
   6   7  11       36.97       29.34      8.10 o
   7   7  11     2942.82     2813.63     64.33 o
   8   7  11       85.08       89.53     18.35 o
   9   7  11       83.68       72.14     18.12 o
  10   7  11       40.43       15.36     29.67 o
  11   7  11      386.55      303.31     38.06 o
  12   7  11       34.37       49.91     15.42 o
  13   7  11       22.20       76.56     17.67 o
  14   7  11      304.20      263.22     50.29 o
  15   7  11      279.75      335.25     49.38 o
  16   7  11      139.11      294.48     46.21 o
  17   7  11       96.11       58.90     26.73 o
   0   8  11      305.00      362.89     35.79 o
   1   8  11        5.92       27.18     18.12 o
   2   8  11      300.08      328.46     21.97 o
   3   8  11      361.57      397.26     21.18 o
   4   8  11      420.60      303.87     40.09 o
   5   8  11      313.72      230.16     45.08 o
   6   8  11      178.90      192.25     20.19 o
   7   8  11        8.58      -16.44     11.71 o
   8   8  11      167.79      136.32     16.02 o
   9   8  11      486.13      504.54     43.72 o
  10   8  11      195.39      193.90     22.65 o
  11   8  11        2.47      -18.12     13.59 o
  12   8  11       47.73       58.90     18.57 o
  13   8  11      692.86      750.24     55.27 o
  14   8  11       16.43      -41.45     27.64 o
  15   8  11      728.43      958.64     70.67 o
  16   8  11        4.38      -40.77     27.18 o
   1   9  11      298.42      218.20     37.15 o
   2   9  11       36.02       11.78     18.35 o
   3   9  11      264.48      246.33     38.96 o
   4   9  11      229.32      225.19     21.94 o
   5   9  11        6.73       -9.64     17.19 o
   6   9  11       13.13       -4.23     25.14 o
   7   9  11       48.73      123.66     22.58 o
   8   9  11       18.14       75.60     17.48 o
   9   9  11      944.92      901.10     48.48 o
  10   9  11      751.75      885.24     48.02 o
  11   9  11       85.63       76.56     22.20 o
  12   9  11      175.53      163.55     41.23 o
  13   9  11        2.95      -32.17     32.17 o
  14   9  11      227.43      193.90     77.02 o
  15   9  11      391.48      203.42     40.32 o
   0  10  11      675.16      570.83     44.85 o
   1  10  11        1.95       53.09     63.43 o
   2  10  11     1323.89     1440.12     45.08 o
   3  10  11      221.25      184.93     61.61 o
   4  10  11        2.29      -14.34     26.96 o
   5  10  11      856.07      707.35     85.85 o
   6  10  11      117.76      224.96     29.90 o
   7  10  11      470.22      562.08     30.49 o
   8  10  11      666.49      713.99     46.66 o
   9  10  11      843.30      802.79     49.38 o
  10  10  11        0.11      -18.12     22.65 o
  11  10  11      435.41      567.66     44.85 o
  12  10  11       26.46       32.17     27.18 o
  13  10  11      226.29      235.58     63.88 o
   1  11  11      282.91      322.19     45.76 o
   2  11  11      300.89      400.12     92.19 o
   3  11  11       15.06       58.90     17.28 o
   4  11  11      299.14      329.31     28.19 o
   5  11  11        3.93      -40.77     27.18 o
   6  11  11      211.06      245.97     58.90 o
   7  11  11     1757.06     2064.06     85.62 o
   8  11  11       71.07       45.30     22.65 o
   9  11  11      192.06      175.78     26.73 o
  10  11  11     1147.16     1321.07     68.41 o
  11  11  11        2.88      -40.77     27.18 o
   0  12  11      201.61      271.82     39.87 o
   1  12  11        0.43       24.65     18.43 o
   2  12  11      280.46      265.58     29.15 o
   3  12  11      360.69      362.84     44.85 o
   4  12  11      175.41      221.02     86.30 o
   5  12  11      267.46      280.05    108.50 o
   6  12  11       34.07       40.77     27.64 o
   7  12  11      180.32      149.96     28.09 o
   8  12  11        4.01        0.00     45.30 o
   1  13  11      115.94      220.06     60.93 o
   2  13  11      141.90      240.48     33.20 o
   3  13  11       34.27       38.99     20.70 o
   0   0  12      129.01      167.17     22.65 o
   1   0  12      732.71      493.36     26.73 o
   2   0  12     3304.46     3327.14     85.62 o
   3   0  12     2561.65     2163.27     68.86 o
   4   0  12        0.06       58.90     22.65 o
   5   0  12     1032.95     1263.08     43.04 o
   6   0  12     8878.47     9446.37    209.31 o
   7   0  12     2250.05     2407.46     99.22 o
   8   0  12     5419.96     5333.20    177.14 o
   9   0  12      101.93       86.08     22.65 o
  10   0  12      620.85      526.89     46.21 o
  11   0  12      252.77      193.90     31.71 o
  12   0  12      164.83      158.56     35.79 o
  13   0  12      404.15      458.02     40.32 o
  14   0  12     3497.20     3645.17    113.71 o
  15   0  12        2.96       18.12     22.65 o
  16   0  12      344.26      235.58     37.15 o
  17   0  12        0.11      121.87     35.79 o
  18   0  12       12.71       -9.06     22.65 o
  19   0  12       19.11       35.79     27.64 o
  20   0  12      715.58      580.80     58.44 o
   1   1  12      821.64      825.12     25.99 o
   2   1  12     4055.96     3795.12     65.83 o
   3   1  12     4026.37     4102.82     78.11 o
   4   1  12     1464.07     1428.68     36.73 o
   5   1  12      464.96      493.14     23.08 o
   6   1  12     4246.73     3869.08    261.18 o
   7   1  12      893.69      703.40     32.83 o
   8   1  12       58.89       22.65     18.12 o
   9   1  12      403.83      441.25     29.90 o
  10   1  12     3685.48     3879.60     88.43 o
  11   1  12      472.36      457.18     27.35 o
  12   1  12      434.13      401.12     30.25 o
  13   1  12     1427.05     1401.77     48.08 o
  14   1  12     1558.45     1599.72     51.18 o
  15   1  12     1499.38     1465.30    120.06 o
  16   1  12     1501.76     1422.80     53.23 o
  17   1  12      560.45      522.70     69.54 o
  18   1  12      646.91      832.14     40.88 o
  19   1  12        0.01       20.10     23.31 o
  20   1  12      931.96     1186.84    207.95 o
   0   2  12     7010.12     6534.67    130.48 o
   1   2  12        5.14        0.00     32.03 o
   2   2  12      118.44       64.80     10.99 o
   3   2  12      143.09      197.33     16.08 o
   4   2  12      573.54      512.55     43.27 o
   5   2  12      149.36      215.32     30.35 o
   6   2  12     2117.40     1916.08    120.96 o
   7   2  12      161.00      151.64     31.94 o
   8   2  12     1075.46     1088.08    104.65 o
   9   2  12        9.56       -9.64     17.19 o
  10   2  12     1627.84     1598.78    142.48 o
  11   2  12       43.50      116.81     22.43 o
  12   2  12        0.02      -37.63     36.02 o
  13   2  12        1.78       20.59     15.86 o
  14   2  12        7.33        8.07     63.43 o
  15   2  12        0.69       38.59     26.96 o
  16   2  12     1613.18     1829.38     54.74 o
  17   2  12       22.07      -30.20     22.65 o
  18   2  12      141.10      111.74     49.38 o
  19   2  12       56.22      121.87     25.31 o
  20   2  12        0.03      -23.67     34.20 o
   1   3  12      203.57      236.03     18.35 o
   2   3  12     3050.82     2860.91    129.80 o
   3   3  12      313.03      292.56     85.62 o
   4   3  12     3735.96     3821.98     77.94 o
   5   3  12       61.33       89.20     20.61 o
   6   3  12       24.85       25.24     13.59 o
   7   3  12     1440.16     1387.97     74.98 o
   8   3  12      927.71      903.42     61.84 o
   9   3  12      380.20      405.32     20.61 o
  10   3  12        5.57       11.55     20.61 o
  11   3  12     1200.79     1004.88    136.82 o
  12   3  12      555.24      566.92     66.60 o
  13   3  12      263.57      361.83     29.89 o
  14   3  12       26.81        3.09     14.26 o
  15   3  12      416.64      536.26     28.83 o
  16   3  12       66.45       38.41     74.75 o
  17   3  12      144.14       85.45     22.88 o
  18   3  12      230.42      410.46     96.95 o
  19   3  12       48.76      108.91     88.57 o
  20   3  12      129.20      149.96     49.38 o
   0   4  12     3435.87     3436.77     78.83 o
   1   4  12       79.66      105.88     40.77 o
   2   4  12      894.13      888.86     50.06 o
   3   4  12       31.20       26.36     22.88 o
   4   4  12        0.02        4.53     12.81 o
   5   4  12     1192.86     1179.53     79.51 o
   6   4  12     2560.84     2564.76    109.64 o
   7   4  12       11.63       20.39     12.81 o
   8   4  12     3250.04     3212.50    281.57 o
   9   4  12      130.24      122.21     58.90 o
  10   4  12       27.58       13.59      9.61 o
  11   4  12      111.85       72.59     17.67 o
  12   4  12     1305.34     1253.34     45.72 o
  13   4  12      123.42      163.38    111.22 o
  14   4  12      504.27      529.25    114.62 o
  15   4  12      114.99      146.15     21.32 o
  16   4  12      122.01       91.00     79.28 o
  17   4  12      352.16      405.37     39.60 o
  18   4  12       22.89       25.59     23.99 o
  19   4  12      163.40      207.49     44.40 o
   1   5  12       45.12       24.69     11.10 o
   2   5  12      434.15      343.11     17.31 o
   3   5  12       40.06       59.21     18.12 o
   4   5  12     1229.38     1180.02     73.39 o
   5   5  12     2037.03     1947.70     51.48 o
   6   5  12     1312.03     1202.74     37.60 o
   7   5  12     3061.64     3121.48    292.44 o
   8   5  12       86.77       33.92     18.35 o
   9   5  12      585.31      581.39     54.82 o
  10   5  12     2228.25     2179.08     46.56 o
  11   5  12        0.12      -11.31      7.54 o
  12   5  12     1590.55     1697.16     66.37 o
  13   5  12        1.44      -42.07     63.20 o
  14   5  12      152.89      116.23     44.62 o
  15   5  12        0.31       42.80     51.87 o
  16   5  12        1.28      106.49     26.96 o
  17   5  12       30.18      147.31    124.59 o
  18   5  12       57.98       67.25    156.30 o
   0   6  12     2007.22     1707.97     61.16 o
   1   6  12      773.38      809.97     38.51 o
   2   6  12     3248.82     3320.06     65.92 o
   3   6  12      932.25      740.58     27.41 o
   4   6  12      312.86      337.74     56.63 o
   5   6  12     1970.92     2054.65     57.99 o
   6   6  12     2768.74     2523.54     48.63 o
   7   6  12       38.88       68.76     24.69 o
   8   6  12      341.38      386.44     18.58 o
   9   6  12       44.62       98.62     10.64 o
  10   6  12      825.16      744.35     28.25 o
  11   6  12       36.88       45.91      9.45 o
  12   6  12      108.10      102.55     12.97 o
  13   6  12       34.30       28.40     20.39 o
  14   6  12      692.41      805.94     58.64 o
  15   6  12       52.87       32.45     67.96 o
  16   6  12      115.22       45.30     27.18 o
  17   6  12      172.35      267.29     46.21 o
  18   6  12       96.84      263.22     45.76 o
   1   7  12      157.53      159.34     25.14 o
   2   7  12      766.11      710.37     21.35 o
   3   7  12     1204.38     1240.22     84.72 o
   4   7  12       64.06       81.66     41.00 o
   5   7  12      259.56      302.03     65.92 o
   6   7  12       59.21       56.73      9.59 o
   7   7  12      911.13      927.90     43.04 o
   8   7  12      259.12      205.44     25.14 o
   9   7  12      372.52      432.50     22.71 o
  10   7  12      675.20      678.59     27.76 o
  11   7  12        8.52       -1.49     24.69 o
  12   7  12      326.91      426.77     36.24 o
  13   7  12      113.16      181.22     36.24 o
  14   7  12       21.21       18.12     31.26 o
  15   7  12       73.66      -32.17     36.70 o
  16   7  12      171.05      207.49     44.40 o
  17   7  12       61.78        0.00     45.30 o
   0   8  12      742.18      780.14     41.23 o
   1   8  12      533.03      481.11     54.36 o
   2   8  12     1655.01     1768.81    207.04 o
   3   8  12       31.81       61.38     22.65 o
   4   8  12        6.76       18.12     11.65 o
   5   8  12      397.83      446.88     97.40 o
   6   8  12      522.29      491.81     29.63 o
   7   8  12       76.20       98.78     33.53 o
   8   8  12      202.23      143.14     22.65 o
   9   8  12      237.35      182.03     16.01 o
  10   8  12        2.03        0.29     36.02 o
  11   8  12      262.62      267.29     26.28 o
  12   8  12      228.47      299.01     37.15 o
  13   8  12      407.26      647.40     68.41 o
  14   8  12       31.44       62.97     36.24 o
  15   8  12       90.79       58.90     62.97 o
  16   8  12        7.17      -40.77     40.32 o
   1   9  12      653.54      840.54     50.29 o
   2   9  12      653.28      668.53    116.21 o
   3   9  12      108.13      124.23     41.00 o
   4   9  12      179.36      258.84     31.26 o
   5   9  12       31.27       85.44     17.48 o
   6   9  12       20.48       47.34     16.02 o
   7   9  12      583.28      708.32    190.50 o
   8   9  12      119.59      109.03     31.71 o
   9   9  12      155.27      113.26     27.18 o
  10   9  12       17.17       26.73     27.18 o
  11   9  12       18.51        0.00     45.30 o
  12   9  12       24.94      -54.82     40.77 o
  13   9  12        1.00       -4.53     36.70 o
  14   9  12       43.92      158.56     54.36 o
   0  10  12        7.89       90.16     26.73 o
   1  10  12      306.42      357.92     44.40 o
   2  10  12      323.72      405.39     26.58 o
   3  10  12        3.29      -27.18     18.12 o
   4  10  12      194.00      287.60     37.60 o
   5  10  12       40.80       55.96     47.57 o
   6  10  12        0.56       69.05     22.96 o
   7  10  12      129.79       94.60     40.55 o
   8  10  12      396.65      318.04     36.24 o
   9  10  12      282.19      469.80     49.38 o
  10  10  12      176.19      140.44     31.71 o
  11  10  12      205.03      308.52     44.85 o
  12  10  12       52.11      -61.16     40.77 o
   1  11  12        0.30       93.89    115.75 o
   2  11  12        0.07      -35.60     24.92 o
   3  11  12       84.24       44.81     17.31 o
   4  11  12       75.20      127.65     24.60 o
   5  11  12        9.72      108.73     32.17 o
   6  11  12        3.23       -1.24     47.80 o
   7  11  12       23.96      104.65     27.64 o
   8  11  12      121.06       90.16     31.71 o
   9  11  12       17.33       45.30     22.65 o
  10  11  12       23.73      -26.73     22.20 o
   0  12  12      840.64      761.56     67.05 o
   1  12  12      465.25      330.01     81.77 o
   2  12  12      140.98      105.78     23.67 o
   3  12  12      259.25      411.02    163.77 o
   4  12  12       45.35       71.77     27.41 o
   5  12  12       78.43       45.30     31.71 o
   6  12  12      124.50      184.84     36.70 o
   7  12  12      111.83       67.50     36.70 o
   1   1  13       76.30       91.65     74.53 o
   2   1  13      135.70      181.57     36.92 o
   3   1  13      791.52      901.10     31.99 o
   4   1  13      570.96      583.84     71.58 o
   5   1  13      151.95      102.74     33.75 o
   6   1  13      519.62      553.03     30.03 o
   7   1  13       40.90       44.86     25.14 o
   8   1  13      202.49      241.99     65.69 o
   9   1  13      418.89      411.81     28.99 o
  10   1  13     1376.89     1463.79     59.12 o
  11   1  13       52.45       29.20     24.92 o
  12   1  13      109.14      164.02     31.94 o
  13   1  13      590.76      531.57    241.92 o
  14   1  13       24.40      128.23     50.29 o
  15   1  13      457.66      544.58     70.22 o
  16   1  13       17.10       49.27     18.43 o
  17   1  13       23.83        1.12     31.26 o
  18   1  13       41.62       18.80    103.75 o
  19   1  13        1.92       66.63     20.16 o
   0   2  13      945.20      958.64     41.68 o
   1   2  13      386.96      399.02     25.60 o
   2   2  13      281.24      152.45     18.35 o
   3   2  13     2254.92     2454.12    120.74 o
   4   2  13      183.97      162.29     16.38 o
   5   2  13     1731.65     1712.63     49.36 o
   6   2  13        0.42        4.53     16.34 o
   7   2  13        0.01      -47.57     31.71 o
   8   2  13       35.40       70.59     72.49 o
   9   2  13      403.10      450.22     53.46 o
  10   2  13       17.15       51.65     24.92 o
  11   2  13     1062.53      980.68     50.97 o
  12   2  13      193.61      230.38     24.81 o
  13   2  13       20.04       11.21     43.04 o
  14   2  13      523.76      479.82     85.40 o
  15   2  13      232.91      282.36     99.22 o
  16   2  13     1336.11     1431.46     46.30 o
  17   2  13        3.08       32.10     18.86 o
  18   2  13        0.25      -22.62     15.08 o
  19   2  13       51.93       47.25     24.92 o
   1   3  13       72.49       86.07     40.55 o
   2   3  13      491.74      514.67     41.00 o
   3   3  13     2094.87     1947.62    114.85 o
   4   3  13        3.05      -16.31     10.87 o
   5   3  13      106.89      159.63     17.08 o
   6   3  13      145.32      232.20     21.84 o
   7   3  13      328.06      239.35     25.62 o
   8   3  13      343.03      388.77     30.35 o
   9   3  13     1118.89      994.05     35.09 o
  10   3  13       13.36      111.28     54.14 o
  11   3  13     1066.01     1063.25    130.93 o
  12   3  13       43.83       76.09     24.92 o
  13   3  13      936.90      904.35    125.04 o
  14   3  13      910.77      965.13     44.40 o
  15   3  13        0.14      -10.43     65.69 o
  16   3  13      150.70      126.16     42.81 o
  17   3  13       84.23      132.73     22.46 o
  18   3  13      106.13       44.67    104.20 o
  19   3  13        0.00      -13.95     45.30 o
   0   4  13       13.38       13.59     18.57 o
   1   4  13     2499.36     2339.60    220.18 o
   2   4  13      370.37      306.64     19.21 o
   3   4  13       62.71       74.12     28.99 o
   4   4  13      404.79      407.16     29.67 o
   5   4  13     2141.02     2013.69     90.16 o
   6   4  13       16.10       31.96     20.61 o
   7   4  13       61.76       49.67     29.22 o
   8   4  13      259.28      237.32     20.88 o
   9   4  13        0.19      -27.18     18.12 o
  10   4  13      175.01      125.98     11.53 o
  11   4  13     3233.97     2923.63    188.69 o
  12   4  13      516.87      644.33     35.37 o
  13   4  13      296.33      388.59     54.36 o
  14   4  13       32.00       54.99     19.75 o
  15   4  13       76.60      110.72     65.69 o
  16   4  13       14.74      -23.60     15.73 o
  17   4  13      216.39      265.07     45.30 o
  18   4  13      100.56       41.23     22.62 o
  19   4  13       15.10       -4.53     36.70 o
   1   5  13     3277.34     2974.81    125.27 o
   2   5  13      899.78      809.35     87.89 o
   3   5  13      305.79      259.21     63.65 o
   4   5  13      647.75      630.68     32.09 o
   5   5  13      285.54      274.85     18.10 o
   6   5  13      141.25       29.45     20.39 o
   7   5  13      286.65      399.58     24.67 o
   8   5  13       24.66      -16.18     16.83 o
   9   5  13     1463.56     1455.69     96.04 o
  10   5  13     1480.52     1412.05     88.34 o
  11   5  13       15.11       20.72     31.71 o
  12   5  13      169.39      144.30     16.27 o
  13   5  13      112.31      110.40     40.55 o
  14   5  13      216.94      233.63     23.08 o
  15   5  13      461.62      396.48     34.43 o
  16   5  13      100.13       56.40     23.81 o
  17   5  13      197.85      248.40     45.76 o
  18   5  13       10.91       35.79     27.64 o
   0   6  13     2571.77     2595.93     82.45 o
   1   6  13       39.03       18.12     20.39 o
   2   6  13     5405.70     5330.19    221.08 o
   3   6  13     7552.39     7199.41    124.99 o
   4   6  13       38.08       42.72     29.22 o
   5   6  13       68.96       20.99     12.16 o
   6   6  13       52.97        0.65     10.87 o
   7   6  13      204.28      169.64     16.01 o
   8   6  13       27.69       30.16     10.87 o
   9   6  13      355.47      362.81     63.88 o
  10   6  13     1227.81     1218.47    171.25 o
  11   6  13      716.68      687.08    117.79 o
  12   6  13      154.34      154.31     67.96 o
  13   6  13       16.25       26.55     92.65 o
  14   6  13      582.82      592.59     59.80 o
  15   6  13        4.32       22.65     31.71 o
  16   6  13        1.24       90.16     31.71 o
  17   6  13       36.20       -4.53     36.70 o
   1   7  13     1072.74     1138.05     31.56 o
   2   7  13      376.37      327.50     23.11 o
   3   7  13       28.45       32.17     10.87 o
   4   7  13      717.40      865.31     33.09 o
   5   7  13     1802.74     1616.51     78.60 o
   6   7  13      831.06      884.67     77.70 o
   7   7  13      639.36      527.82     25.10 o
   8   7  13      345.46      355.75     21.84 o
   9   7  13      100.54      101.06     14.04 o
  10   7  13       65.99       40.93     99.22 o
  11   7  13       61.58      104.65     22.20 o
  12   7  13      134.99      276.36     53.91 o
  13   7  13       55.70       90.16     44.85 o
  14   7  13      166.18       81.55     44.85 o
  15   7  13      357.04      721.24     72.49 o
  16   7  13      224.71      126.40     36.24 o
   0   8  13      384.97      475.69     49.83 o
   1   8  13      333.98      267.98    104.88 o
   2   8  13        3.15       67.88     20.76 o
   3   8  13     1852.68     1935.72     85.62 o
   4   8  13      156.57      126.36     54.14 o
   5   8  13        5.15        0.00     22.65 o
   6   8  13       20.79       -9.91     54.36 o
   7   8  13      109.39      107.68     17.08 o
   8   8  13      146.39      204.81     21.29 o
   9   8  13       10.39        9.06      9.61 o
  10   8  13        3.04        8.41      8.41 o
  11   8  13        2.36       58.90     22.65 o
  12   8  13        0.77      -40.09     26.73 o
  13   8  13       76.61       26.73     36.24 o
  14   8  13      191.28      325.28     53.46 o
  15   8  13       31.51        4.53     32.17 o
   1   9  13      155.69      129.86     43.04 o
   2   9  13     1967.07     1798.87     58.46 o
   3   9  13      190.81      170.82     26.05 o
   4   9  13      715.22      795.51     38.37 o
   5   9  13       72.04       57.40     63.20 o
   6   9  13       29.44       20.85     38.28 o
   7   9  13      347.60      370.43     28.35 o
   8   9  13      278.29      303.29     51.87 o
   9   9  13       34.32       24.89     18.12 o
  10   9  13       17.44      -19.71     13.14 o
  11   9  13      304.11      243.74     46.21 o
  12   9  13      226.43      413.17     73.85 o
  13   9  13      168.72       54.82     45.76 o
  14   9  13       32.99      308.52     85.17 o
   0  10  13      634.65      806.87     49.83 o
   1  10  13      188.52      158.87     22.10 o
   2  10  13       32.84       21.74     18.34 o
   3  10  13       26.83       99.26     20.64 o
   4  10  13      260.70      335.25     27.73 o
   5  10  13      455.22      571.95     51.42 o
   6  10  13        4.86       47.10     29.22 o
   7  10  13      753.96      888.87     64.33 o
   8  10  13      242.04      381.01     31.71 o
   9  10  13        0.26       22.65     27.18 o
  10  10  13       23.77       35.79     27.64 o
  11  10  13      737.67      685.45     73.85 o
  12  10  13        0.00       18.12     35.79 o
   1  11  13       68.47       69.15     17.40 o
   2  11  13      331.33      462.31     39.80 o
   3  11  13      300.58      386.44     44.85 o
   4  11  13      201.49      147.97     31.49 o
   5  11  13        4.11      -18.12     31.26 o
   6  11  13      111.22      121.87     31.26 o
   7  11  13      526.91      426.77     41.68 o
   8  11  13        8.64       81.55     36.24 o
   9  11  13      280.30      370.59     43.95 o
   0  12  13       21.28        9.06     27.18 o
   1  12  13       34.65      191.82     29.53 o
   2  12  13      207.86      167.40     28.44 o
   3  12  13      413.10      434.87     54.95 o
   4  12  13        0.27       -2.52     19.48 o
   5  12  13       17.35      -26.73     22.20 o
   6  12  13        0.57      239.66     72.94 o
   0   0  14       57.06      175.78     41.23 o
   1   0  14       74.33       22.65     22.65 o
   2   0  14    11261.20    11124.43    312.15 o
   3   0  14     4491.26     4431.20    152.22 o
   4   0  14      665.44      574.00     45.30 o
   5   0  14       33.19       45.30     13.59 o
   6   0  14      117.66       49.83     22.65 o
   7   0  14      322.96      239.66     31.26 o
   8   0  14     4343.41     4183.84    156.75 o
   9   0  14      110.59      181.22     27.18 o
  10   0  14     4234.78     4003.07    136.37 o
  12   0  14        3.44       18.12     26.73 o
  13   0  14      183.73      163.55     36.24 o
  14   0  14     1196.04     1370.45     79.74 o
  15   0  14        0.07      -33.98     22.65 o
  16   0  14     3408.95     3001.85    110.54 o
  17   0  14        2.98      -33.98     22.65 o
  18   0  14       29.40      -33.98     22.65 o
  19   0  14      935.90     1234.54    113.71 o
   1   1  14      573.52      490.00     63.65 o
   2   1  14     5233.10     5167.39    101.98 o
   3   1  14     2214.44     2135.31     63.55 o
   4   1  14     1508.81     1417.11     45.84 o
   5   1  14      565.52      520.00     33.07 o
   6   1  14        1.89      -23.82     33.75 o
   7   1  14     2232.07     2350.98     53.05 o
   8   1  14       41.70       64.34     49.83 o
   9   1  14     3767.83     3746.43     96.03 o
  10   1  14     2791.09     2897.91    174.19 o
  11   1  14      228.42      288.50     27.32 o
  12   1  14      966.56      905.70    208.85 o
  13   1  14     1185.07     1113.24    147.69 o
  14   1  14     1238.48     1331.41     51.42 o
  15   1  14      301.12      377.50     28.51 o
  16   1  14      365.59      441.02     28.03 o
  17   1  14       48.58       43.21     18.52 o
  18   1  14      564.39      796.17     46.54 o
  19   1  14       19.68        2.68     29.45 o
   0   2  14     6296.01     6169.97    148.14 o
   1   2  14       46.28       31.71     12.81 o
   2   2  14     2166.87     2071.71     61.39 o
   3   2  14     1241.50     1073.52     97.86 o
   4   2  14     2545.57     2533.70    181.44 o
   5   2  14     2003.25     1761.98     53.46 o
   6   2  14     2860.46     2956.69     77.15 o
   7   2  14        2.45        7.38     38.28 o
   8   2  14      235.54      202.82     17.67 o
   9   2  14      421.48      352.47     29.17 o
  10   2  14        3.68       -4.98     40.77 o
  11   2  14     2096.00     2463.28    157.21 o
  12   2  14      206.26      269.02     63.88 o
  13   2  14      110.72      171.84     45.53 o
  14   2  14      639.32      673.44     36.13 o
  15   2  14      233.86      322.60     40.09 o
  16   2  14       43.28       48.61     21.98 o
  17   2  14      850.23      895.82     50.29 o
  18   2  14        6.97       19.20     20.70 o
  19   2  14       46.74       56.56     77.02 o
   1   3  14      348.78      343.85     22.90 o
   2   3  14     1101.53     1104.48     36.37 o
   3   3  14       28.21       75.32     15.49 o
   4   3  14     2769.54     2781.09    156.98 o
   5   3  14      332.28      416.74     34.76 o
   6   3  14     1281.81     1402.45     52.99 o
   7   3  14      466.53      467.73     33.60 o
   8   3  14       48.95       63.47     36.24 o
   9   3  14      239.51      226.77     15.86 o
  10   3  14      812.83      672.90    151.77 o
  11   3  14      601.14      383.57     48.93 o
  12   3  14      738.50      769.30     44.40 o
  13   3  14      668.03      762.67     39.04 o
  14   3  14       80.08       73.40     74.75 o
  15   3  14       33.36       55.09     81.55 o
  16   3  14        3.13       44.41     20.76 o
  17   3  14       86.82      120.27     29.45 o
  18   3  14      114.64      193.29     27.28 o
   0   4  14      874.26      802.79     53.46 o
   1   4  14      170.63      219.16     18.90 o
   2   4  14     1261.81     1346.08     64.56 o
   3   4  14        1.96      -24.12     26.96 o
   4   4  14        5.06       28.33     17.52 o
   5   4  14      561.18      579.81    105.56 o
   6   4  14     1238.77     1349.74     50.57 o
   7   4  14      882.18      995.02     70.22 o
   8   4  14      651.97      732.95     54.59 o
   9   4  14        0.07       89.94     88.34 o
  10   4  14     1898.07     1723.98     64.56 o
  11   4  14      576.05      535.88     39.41 o
  12   4  14      289.02      279.06     29.67 o
  13   4  14       11.07       17.71     31.71 o
  14   4  14        5.69      -45.11     36.24 o
  15   4  14       97.09       69.43     20.44 o
  16   4  14      759.11      797.55     49.83 o
  17   4  14        6.43       60.56     23.91 o
  18   4  14      391.45      531.26     52.00 o
   1   5  14       22.18       39.25     27.41 o
   2   5  14      239.18      239.44     23.92 o
   3   5  14     2878.35     3107.54     82.06 o
   4   5  14     3813.70     3608.48     97.18 o
   5   5  14     2671.50     2876.65     73.90 o
   6   5  14       45.74      151.21     23.22 o
   7   5  14        0.05        4.18     15.86 o
   8   5  14       51.25       28.57     17.52 o
   9   5  14      148.75      211.24     79.74 o
  10   5  14      663.08      512.77     45.76 o
  11   5  14       83.25       60.44     19.21 o
  12   5  14       46.51       -5.66     23.31 o
  13   5  14       62.48      116.96     23.86 o
  14   5  14       11.82      119.09     90.16 o
  15   5  14      140.39      192.40     38.51 o
  16   5  14       73.17       36.87     47.34 o
  17   5  14        3.50        9.15     29.45 o
   0   6  14      573.40      567.66     35.34 o
   1   6  14     1244.11     1184.26    104.43 o
   2   6  14      423.99      355.61     23.03 o
   3   6  14     7320.68     7186.24    376.48 o
   4   6  14       34.29       81.55     16.34 o
   5   6  14     1918.61     1654.20     97.86 o
   6   6  14     1167.79     1150.89    172.16 o
   7   6  14      117.95      193.70     34.20 o
   8   6  14     1316.80     1318.93     45.92 o
   9   6  14      134.30      122.90     31.71 o
  10   6  14      738.81      762.63     95.14 o
  11   6  14       55.37       61.70     20.44 o
  12   6  14      281.68      223.72     19.86 o
  13   6  14        0.02       11.78     15.08 o
  14   6  14      115.51      167.17     39.87 o
  15   6  14        7.28      -18.12     26.73 o
  16   6  14       44.18       22.65     31.71 o
   1   7  14      282.73      261.92     22.16 o
   2   7  14      371.58      371.96     29.67 o
   3   7  14       25.76        6.06     36.24 o
   4   7  14      228.78      277.09     33.89 o
   5   7  14      183.53      240.22     67.73 o
   6   7  14      198.36      209.52     15.84 o
   7   7  14       19.03       88.05     27.18 o
   8   7  14        2.90       54.00     26.96 o
   9   7  14      424.20      370.23     32.17 o
  10   7  14       51.45        0.00     22.65 o
  11   7  14      136.01       33.32     24.69 o
  12   7  14       25.76      184.84     58.44 o
  13   7  14      353.40      184.84     40.32 o
  14   7  14        0.82       45.30     40.77 o
  15   7  14        0.35       49.83     31.26 o
   0   8  14       51.79      135.46     36.24 o
   1   8  14      368.09      304.66     27.08 o
   2   8  14       24.83      155.79     25.73 o
   3   8  14       90.83       -9.47     17.73 o
   4   8  14        0.28      -13.32     25.98 o
   5   8  14       77.20       85.04     18.90 o
   6   8  14       44.41       63.10     28.99 o
   7   8  14       74.37      139.29     42.81 o
   8   8  14        2.38        6.34     15.08 o
   9   8  14        0.00       12.08     20.26 o
  10   8  14      204.40      202.34     22.08 o
  11   8  14      111.94       45.30     27.18 o
  12   8  14        0.89      -54.36     36.24 o
  13   8  14       60.38      108.73     50.74 o
  14   8  14      182.46       18.12     45.30 o
   1   9  14       70.96      157.72     26.11 o
   2   9  14       11.78       -7.92     17.52 o
   3   9  14        0.84       26.96     36.02 o
   4   9  14      312.69      321.51     76.56 o
   5   9  14       20.45       -9.00     20.58 o
   6   9  14       10.67      117.60     74.98 o
   7   9  14        7.52      -14.72     11.65 o
   8   9  14       45.55       61.96     31.71 o
   9   9  14      107.35      243.74     27.18 o
  10   9  14       30.30       26.73     58.44 o
  11   9  14       62.54      227.43     54.82 o
  12   9  14      262.32      357.90     58.44 o
  13   9  14        0.37      -26.73     40.32 o
   0  10  14      461.57      458.02     48.93 o
   1  10  14      412.96      408.79     32.53 o
   2  10  14       38.80       33.79     26.96 o
   3  10  14       28.55       18.17     16.18 o
   4  10  14      216.03       78.53     36.02 o
   5  10  14       25.75      -20.14     14.15 o
   6  10  14        0.07        5.97     17.48 o
   7  10  14       16.06       63.23     31.71 o
   8  10  14       53.33        0.00     45.30 o
   9  10  14       28.55       58.90     26.73 o
  10  10  14       34.62       72.03     41.23 o
  11  10  14       27.23      -26.73     40.32 o
   1  11  14       75.99       64.41     21.51 o
   2  11  14      180.19      216.55     52.55 o
   3  11  14       17.53       39.25     20.76 o
   4  11  14        3.87        9.06     22.65 o
   5  11  14      503.50      653.42    205.45 o
   6  11  14      297.95      245.40     49.83 o
   7  11  14        9.41       58.90     32.17 o
   8  11  14       23.86       45.30     27.18 o
   0  12  14       22.37      149.96     41.23 o
   1  12  14        0.67       40.14     83.59 o
   2  12  14       17.24        0.59     47.12 o
   3  12  14       68.37       -4.53     27.64 o
   1   1  15      965.05      869.23     43.55 o
   2   1  15      236.29      314.45     47.12 o
   3   1  15       11.50      -13.18     22.43 o
   4   1  15        4.86        9.41     31.71 o
   5   1  15       17.17       41.31     27.41 o
   6   1  15       26.81       72.29     47.57 o
   7   1  15     3156.10     2953.76     65.01 o
   8   1  15     1732.31     1812.89     56.37 o
   9   1  15      552.86      496.75     52.33 o
  10   1  15      216.88      218.96     27.28 o
  11   1  15       48.81       40.86     23.87 o
  12   1  15      219.53      263.22     29.47 o
  13   1  15       25.56       29.65     24.92 o
  14   1  15      117.89      158.51     56.40 o
  15   1  15       72.09      102.71     22.42 o
  16   1  15       81.74       86.07     18.90 o
  17   1  15       12.19       25.79     20.64 o
  18   1  15       46.55        9.52     31.26 o
   0   2  15       12.21        4.53     13.59 o
   1   2  15     1250.60     1071.95     83.59 o
   2   2  15      531.20      499.76     27.71 o
   3   2  15        9.72      -17.39     11.59 o
   4   2  15      147.84      146.55     24.69 o
   5   2  15      634.70      540.87     38.06 o
   6   2  15        0.77      -27.41     18.27 o
   7   2  15      655.87      669.96     36.80 o
   8   2  15       12.68       35.79     49.61 o
   9   2  15      473.53      493.68    101.71 o
  10   2  15       29.21        8.44     23.59 o
  11   2  15      516.07      510.02     33.15 o
  12   2  15       33.16       30.92     47.57 o
  13   2  15       80.83       25.33     23.59 o
  14   2  15       36.64       45.30     45.08 o
  15   2  15      561.19      710.00     75.43 o
  16   2  15      299.37      247.42     25.98 o
  17   2  15       58.36       58.59     25.79 o
  18   2  15       21.31       58.25     25.89 o
   1   3  15      904.06      706.68    183.48 o
   2   3  15     2376.16     2070.42    188.47 o
   3   3  15      199.40      186.07     19.19 o
   4   3  15      957.36      872.32    188.47 o
   5   3  15       32.72      101.20     38.28 o
   6   3  15      115.55      171.04    113.71 o
   7   3  15     1068.95     1096.57     47.41 o
   8   3  15      256.36      255.22     83.81 o
   9   3  15      220.80      159.44     20.16 o
  10   3  15       93.64       85.30     24.92 o
  11   3  15      336.56      157.98     79.74 o
  12   3  15       29.30       99.19     33.98 o
  13   3  15        9.49        4.53     17.73 o
  14   3  15      484.21      514.45    107.37 o
  15   3  15        7.09       -3.00     20.58 o
  16   3  15        0.44        9.06     20.64 o
  17   3  15       31.86       80.98    171.70 o
  18   3  15       43.72       39.74     21.75 o
   0   4  15     3016.33     3135.95    120.51 o
   1   4  15       43.29       30.20     18.43 o
   2   4  15     1272.87     1234.50     96.27 o
   3   4  15      948.29      851.31     32.64 o
   4   4  15     1205.15     1181.49     50.65 o
   5   4  15      467.62      469.36     39.19 o
   6   4  15     2415.81     2175.17    151.09 o
   7   4  15      490.94      526.89     36.36 o
   8   4  15        0.35      -21.23     14.15 o
   9   4  15      177.53      253.98     96.04 o
  10   4  15      120.91      242.94     72.71 o
  11   4  15       93.88      190.56     52.10 o
  12   4  15       31.17       -0.59     15.86 o
  13   4  15       97.74       97.71     21.61 o
  14   4  15       15.15       44.98     31.71 o
  15   4  15       10.91       41.87     20.32 o
  16   4  15        0.86       34.38     18.19 o
  17   4  15        0.01      -47.57     31.71 o
   1   5  15      707.21      763.19     82.23 o
   2   5  15      285.50      267.40     32.39 o
   3   5  15       15.17        5.62     77.02 o
   4   5  15      145.78      158.48     25.47 o
   5   5  15      298.64      273.04    109.18 o
   6   5  15        0.47        2.06     22.65 o
   7   5  15     3322.28     3071.49    297.20 o
   8   5  15       70.28       43.06     19.38 o
   9   5  15       53.15       42.16     29.22 o
  10   5  15      127.46      119.59     47.12 o
  11   5  15       70.40       58.90     15.25 o
  12   5  15      111.45      132.90     49.83 o
  13   5  15      371.75      334.36     98.08 o
  14   5  15      130.76       48.19     74.75 o
  15   5  15      280.40      276.92     79.28 o
  16   5  15       55.73      140.44     44.85 o
  17   5  15       17.42       54.82     31.71 o
   0   6  15     2920.86     2870.47    101.03 o
   1   6  15       34.15       51.47     49.83 o
   2   6  15     1850.03     1742.44     89.93 o
   3   6  15     2738.99     2562.47     67.96 o
   4   6  15      352.20      325.56     64.11 o
   5   6  15      606.58      489.57     98.54 o
   6   6  15        5.00       28.09     23.87 o
   7   6  15       97.55      158.24     56.86 o
   8   6  15        1.26       20.88     17.31 o
   9   6  15       28.44       -9.59     30.12 o
  10   6  15     1142.47     1178.00    173.51 o
  11   6  15      405.31      441.66     27.15 o
  12   6  15        2.12       -5.89     16.21 o
  13   6  15       62.81      133.33     23.53 o
  14   6  15      842.00      937.80     94.69 o
  15   6  15        0.23      -40.77     31.71 o
  16   6  15       15.13       -4.53     36.70 o
   1   7  15     1229.64     1119.21     58.44 o
   2   7  15       29.73       -4.53     16.34 o
   3   7  15       24.49       68.10     18.58 o
   4   7  15      592.14      513.75     39.75 o
   5   7  15      279.34      290.00     96.27 o
   6   7  15      547.14      567.62     64.33 o
   7   7  15      148.11       76.62     33.75 o
   8   7  15       92.65      120.12     22.08 o
   9   7  15      497.63      520.08     36.01 o
  10   7  15     1123.01     1145.73     53.66 o
  11   7  15        9.45       28.12     20.83 o
  12   7  15      120.36      243.74     46.21 o
  13   7  15        8.40       54.82     49.83 o
  14   7  15      193.63      415.89     57.54 o
  15   7  15      687.42      841.75     86.08 o
   0   8  15      385.10      429.94     50.29 o
   1   8  15      204.87      185.33     34.43 o
   2   8  15      487.79      589.43     45.24 o
   3   8  15      148.28      219.93     28.65 o
   4   8  15        5.68       44.49     58.67 o
   5   8  15       43.95       48.75     24.93 o
   6   8  15       73.88       22.32     19.38 o
   7   8  15       10.38      -27.51     18.34 o
   8   8  15      263.07      135.46     23.60 o
   9   8  15        4.36      -26.73     22.20 o
  10   8  15       10.17       -9.06     24.92 o
  11   8  15      579.53      402.30     62.07 o
  12   8  15      460.28      520.54     64.33 o
  13   8  15      334.46      340.23     54.82 o
   1   9  15     1829.83     1786.46     76.79 o
   2   9  15        1.53       16.71     23.31 o
   3   9  15       79.70      178.63     59.12 o
   4   9  15      451.95      489.73     82.68 o
   5   9  15      106.92      104.59     36.47 o
   6   9  15        0.02      -12.83     22.88 o
   7   9  15      229.33      148.77     58.67 o
   8   9  15       14.08       21.62     51.87 o
   9   9  15       10.49       -1.81     17.03 o
  10   9  15        3.08      -54.36     36.24 o
  11   9  15      119.50      140.44     44.85 o
  12   9  15       52.74      149.96     46.21 o
   0  10  15      891.98     1146.19     86.53 o
   1  10  15      110.38       99.66     29.45 o
   2  10  15       19.94       92.59     74.53 o
   3  10  15      483.71      575.59     81.09 o
   4  10  15       60.55      122.10     22.58 o
   5  10  15       71.40       41.49     45.08 o
   6  10  15        2.01       81.55     31.71 o
   7  10  15       12.97       20.72     47.34 o
   8  10  15        1.66      -26.73     27.18 o
   9  10  15       98.32       58.90     32.17 o
  10  10  15       57.79       32.17     36.70 o
   1  11  15      391.27      376.36     53.01 o
   2  11  15      221.38      182.42    106.46 o
   3  11  15       14.15       43.35    106.24 o
   4  11  15       70.62      125.99     52.33 o
   5  11  15       31.04       34.44     29.45 o
   6  11  15        2.80       25.14     45.08 o
   0   0  16     8596.54     8892.30    342.95 o
   1   0  16      533.07      452.59     45.76 o
   2   0  16       84.59       72.03     27.18 o
   3   0  16     9545.62     8994.23    268.20 o
   4   0  16     4653.40     4722.50    120.06 o
   5   0  16      929.97      909.25     44.85 o
   6   0  16      546.78      548.63     28.54 o
   7   0  16        2.25        4.53      9.06 o
   8   0  16     2222.01     2245.27    101.93 o
   9   0  16     4608.22     4404.47    160.83 o
  10   0  16        2.73       54.82     31.71 o
  11   0  16      167.91      207.49     40.77 o
  12   0  16      293.09      199.79     39.87 o
  13   0  16        0.39       26.73     22.20 o
  14   0  16        4.84      121.87     44.40 o
  15   0  16       67.25       90.16     31.71 o
  16   0  16     1569.29     1809.45     91.51 o
  17   0  16      142.51      239.66     35.34 o
  18   0  16        0.08      -61.16     40.77 o
   1   1  16     1425.48     1283.11     42.83 o
   2   1  16     4375.53     4303.07    137.27 o
   3   1  16       29.22      183.48     70.22 o
   4   1  16      960.13      988.96    138.86 o
   5   1  16       78.71       34.58     12.16 o
   6   1  16     2320.35     2034.83     44.91 o
   7   1  16     1560.04     1499.15     52.33 o
   8   1  16      398.33      512.78    184.84 o
   9   1  16      186.82      386.76     48.93 o
  10   1  16        9.27       59.38     54.14 o
  11   1  16      614.30      748.66     82.45 o
  12   1  16       36.98       95.86     58.90 o
  13   1  16      197.92      147.45     28.83 o
  14   1  16     1209.32     1204.35     57.77 o
  15   1  16      607.59      767.04    100.35 o
  16   1  16      359.40      418.39     54.36 o
  17   1  16       53.85       44.53     20.44 o
  18   1  16      232.77      258.16     34.71 o
   0   2  16      345.42      318.04     31.26 o
   1   2  16       96.14      113.09     54.14 o
   2   2  16       74.82       81.43     31.49 o
   3   2  16      121.84      121.38     31.71 o
   4   2  16       38.12      102.57     50.29 o
   5   2  16       98.38      172.98    109.18 o
   6   2  16      421.94      705.88     40.31 o
   7   2  16      742.33      777.94     41.58 o
   8   2  16     3479.83     2856.68    142.93 o
   9   2  16       11.63      -28.82     19.21 o
  10   2  16       61.84       70.34     20.76 o
  11   2  16      414.45      478.87     43.72 o
  12   2  16      620.31      643.31     40.67 o
  13   2  16      550.52      552.49    134.55 o
  14   2  16      974.77     1144.42    119.83 o
  15   2  16      218.57      161.36     30.25 o
  16   2  16       72.71       38.53     29.22 o
  17   2  16      408.46      722.84     67.50 o
   1   3  16       76.90       75.33     42.59 o
   2   3  16      380.86      315.07     23.33 o
   3   3  16      366.20      376.62     32.19 o
   4   3  16       72.75       42.59     15.08 o
   5   3  16      195.38      269.60     36.24 o
   6   3  16     1360.98     1580.30     77.47 o
   7   3  16     1266.24     1171.71    109.64 o
   8   3  16       69.06       64.86     20.56 o
   9   3  16     1708.34     1516.29     70.67 o
  10   3  16     1594.70     1560.72     65.15 o
  11   3  16      361.58      322.24    113.94 o
  12   3  16       94.04       83.03     22.88 o
  13   3  16      550.19      739.20    116.21 o
  14   3  16      444.39      766.89     54.39 o
  15   3  16      300.13      337.92    111.00 o
  16   3  16     1136.33     1232.13     58.97 o
  17   3  16       49.43      175.88     57.08 o
   0   4  16      124.64      158.56     35.79 o
   1   4  16      528.51      487.43     63.20 o
   2   4  16     3488.27     3710.61     98.50 o
   3   4  16      372.59      347.52    131.84 o
   4   4  16      169.69       81.70     19.06 o
   5   4  16      954.18     1107.58     47.07 o
   6   4  16      721.39      595.79     39.52 o
   7   4  16       20.85       79.06     22.42 o
   8   4  16      601.69      494.30     46.69 o
   9   4  16        5.48       84.70     20.16 o
  10   4  16      831.07      781.01     52.55 o
  11   4  16      536.21      607.61     39.17 o
  12   4  16       27.38      105.71     67.96 o
  13   4  16       22.09       19.63     17.60 o
  14   4  16      302.57      304.82     28.77 o
  15   4  16       90.57      130.80    167.17 o
  16   4  16        0.56       58.93     28.99 o
   1   5  16       91.10      142.36     23.74 o
   2   5  16      175.78      257.63     21.94 o
   3   5  16      589.93      919.40    151.77 o
   4   5  16     1133.58     1257.69     83.36 o
   5   5  16      482.03      546.79     45.30 o
   6   5  16       82.46      149.72     56.18 o
   7   5  16        1.79      -24.22     19.21 o
   8   5  16        4.78      -27.51     18.34 o
   9   5  16      213.92      219.21     45.30 o
  10   5  16     1086.59      859.41     88.34 o
  11   5  16      240.22      171.12     84.04 o
  12   5  16      471.16      497.23     30.30 o
  13   5  16        2.22        0.59     15.86 o
  14   5  16       85.64      105.36     58.44 o
  15   5  16        7.76       72.03     67.50 o
  16   5  16       61.29      126.40     58.90 o
   0   6  16       11.41      -73.39     48.93 o
   1   6  16       11.45       52.03     54.14 o
   2   6  16        0.22       -2.20     35.79 o
   3   6  16      225.28      208.92     61.61 o
   4   6  16      522.36      450.25     32.87 o
   5   6  16       18.70       33.68     56.63 o
   6   6  16      707.41      718.14     41.52 o
   7   6  16       11.50       22.11     45.08 o
   8   6  16       56.87      125.19     42.81 o
   9   6  16      484.07      528.52     31.28 o
  10   6  16       38.35        7.92     17.52 o
  11   6  16        0.19      152.87    159.02 o
  12   6  16        4.41       40.23     22.43 o
  13   6  16      111.52      252.75     32.21 o
  14   6  16       68.64      203.42     46.21 o
  15   6  16      152.42      362.89     69.32 o
   1   7  16       95.18      108.82     27.18 o
   2   7  16      360.01      429.82     61.84 o
   3   7  16      339.65      276.57    115.98 o
   4   7  16        0.33       49.15     40.77 o
   5   7  16      797.87      641.27    132.29 o
   6   7  16      365.34      328.17     31.60 o
   7   7  16       33.56       59.74     52.10 o
   8   7  16       21.29      -10.11     24.92 o
   9   7  16      669.40      770.85    125.49 o
  10   7  16       63.78       65.97     42.59 o
  11   7  16       58.50       64.24     51.65 o
  12   7  16       22.89      144.97     50.29 o
  13   7  16      165.04       45.30     36.24 o
  14   7  16       22.96      -22.65     31.71 o
   0   8  16       21.43      -13.59     23.11 o
   1   8  16       19.25      -16.56     27.18 o
   2   8  16       28.56      -38.70     29.22 o
   3   8  16       51.39      -13.45     54.14 o
   4   8  16      139.41      151.33     44.62 o
   5   8  16        0.07       -8.01     76.79 o
   6   8  16       10.80       71.12     49.38 o
   7   8  16       33.31       52.66     22.20 o
   8   8  16      511.96      623.39     40.23 o
   9   8  16      142.96      176.56     52.33 o
  10   8  16        0.68      -54.36     36.24 o
  11   8  16        0.94      -54.36     36.24 o
  12   8  16        0.39      -45.30     36.24 o
   1   9  16      156.21      295.88    107.14 o
   2   9  16       26.12       82.95     23.74 o
   3   9  16       39.83        6.99     20.76 o
   4   9  16      243.34      255.92    140.22 o
   5   9  16        7.97       16.71     20.30 o
   6   9  16        7.42       76.56     36.70 o
   7   9  16        9.65       59.80     23.99 o
   8   9  16      115.06      331.99    219.27 o
   9   9  16       10.08       67.50     32.17 o
  10   9  16      158.06      271.82     53.46 o
  11   9  16       25.79      231.50     55.27 o
   0  10  16      333.61      452.59     54.36 o
   1  10  16      156.23      227.41     27.15 o
   2  10  16       16.46        7.59     20.51 o
   3  10  16       25.52      -11.80     36.02 o
   4  10  16      136.88      126.40     27.92 o
   5  10  16        3.85       -8.07    131.38 o
   6  10  16       37.45       75.73     88.57 o
   7  10  16        7.86      -30.66     20.44 o
   8  10  16      448.72      254.61     53.46 o
   1  11  16       48.62      138.32     26.55 o
   2  11  16       68.62       32.09     69.99 o
   3  11  16      238.09      383.75     60.71 o
   4  11  16        8.78      -56.00     88.12 o
   1   1  17      110.57      122.53     19.21 o
   2   1  17       26.72       -6.61     17.60 o
   3   1  17        0.12       18.53     38.28 o
   4   1  17       10.50       78.58     42.59 o
   5   1  17     2284.75     2214.50     73.17 o
   6   1  17      354.96      480.91     86.76 o
   7   1  17       91.18      150.96     67.73 o
   8   1  17     1339.35     1162.75     88.80 o
   9   1  17      168.66      385.57     36.04 o
  10   1  17      850.83      956.80    113.03 o
  11   1  17      102.21       30.85     20.83 o
  12   1  17      101.52      123.16     85.62 o
  13   1  17       88.24       78.27     29.22 o
  14   1  17       23.55       71.33     72.26 o
  15   1  17        6.29       56.31     36.02 o
  16   1  17       69.53      -23.93     18.52 o
  17   1  17       24.42       40.77     20.83 o
   0   2  17     3499.68     3304.03    123.68 o
   1   2  17      228.86      311.39     58.44 o
   2   2  17      105.39       58.68     31.71 o
   3   2  17        8.48       15.71     25.14 o
   4   2  17       37.61       43.28     26.96 o
   5   2  17        0.62       88.87     29.22 o
   6   2  17       54.45       67.32     24.69 o
   7   2  17       13.66      -30.95     24.92 o
   8   2  17       44.65      107.15     42.81 o
   9   2  17       56.28       70.34     20.76 o
  10   2  17      115.43       84.44     43.04 o
  11   2  17     1489.38     1157.29    107.14 o
  12   2  17        9.65       28.15     52.10 o
  13   2  17      138.74      129.96     28.41 o
  14   2  17       34.93       24.37     18.34 o
  15   2  17        0.58        1.74     22.65 o
  16   2  17        2.42       42.30     38.28 o
  17   2  17       15.25      -30.42     24.92 o
   1   3  17     1983.17     1879.52     69.99 o
   2   3  17      603.92      570.37     75.43 o
   3   3  17       92.66       59.37     22.08 o
   4   3  17     1168.73     1066.26    153.81 o
   5   3  17       28.06       24.92     40.77 o
   6   3  17      465.18      684.51     48.10 o
   7   3  17       59.68        5.38     42.81 o
   8   3  17        2.62       83.22     33.98 o
   9   3  17      756.08      748.94     40.79 o
  10   3  17      374.28      517.69    141.35 o
  11   3  17      570.08      500.60     41.28 o
  12   3  17      517.79      510.24     61.39 o
  13   3  17      129.66      134.65     33.98 o
  14   3  17       74.71       57.24     19.28 o
  15   3  17      503.67      638.85     42.81 o
  16   3  17        1.20       19.77     23.99 o
   0   4  17      114.72       26.73     27.18 o
   1   4  17       20.08       27.36     20.39 o
   2   4  17     2607.14     2593.22    330.95 o
   3   4  17      806.72      838.42     45.04 o
   4   4  17     1417.55     1373.47     54.43 o
   5   4  17      178.92      192.90     25.03 o
   6   4  17       15.04      -19.37     33.98 o
   7   4  17       45.75       58.69     49.61 o
   8   4  17      189.38      151.79     49.38 o
   9   4  17       21.55       40.88     20.51 o
  10   4  17       56.17       46.15     47.34 o
  11   4  17      372.99      427.61     43.49 o
  12   4  17      211.56      283.05     51.87 o
  13   4  17      101.69       20.67     36.13 o
  14   4  17      249.87      530.89     73.85 o
  15   4  17       13.12       10.18     42.81 o
  16   4  17       11.29       -5.43     65.24 o
   1   5  17       42.40      105.01     86.08 o
   2   5  17       74.43       32.17     19.28 o
   3   5  17      408.60      279.25     89.02 o
   4   5  17      224.29      255.60     28.66 o
   5   5  17       10.68       80.62     59.12 o
   6   5  17      857.29     1015.87     89.93 o
   7   5  17       35.77       48.27     28.99 o
   8   5  17        3.24       65.22     19.48 o
   9   5  17        0.09      -30.24     20.16 o
  10   5  17      399.59      372.38     31.24 o
  11   5  17        0.24      -23.78     15.86 o
  12   5  17       81.13      103.61     49.38 o
  13   5  17        0.21       28.31     84.04 o
  14   5  17      123.97      249.33     47.34 o
  15   5  17      356.74      381.01     57.99 o
   0   6  17       32.52       95.14     31.71 o
   1   6  17      155.54      250.23     62.07 o
   2   6  17        2.19       39.71     21.84 o
   3   6  17      557.49      435.27     33.56 o
   4   6  17       26.22       13.08     60.93 o
   5   6  17      613.57      584.65     73.39 o
   6   6  17       14.61      -28.53     19.28 o
   7   6  17       61.69       55.47     21.51 o
   8   6  17      354.17      300.26    120.51 o
   9   6  17       54.66       30.49     18.10 o
  10   6  17       44.85       48.82     33.75 o
  11   6  17      630.08      657.54    167.17 o
  12   6  17        8.26      -22.01     24.92 o
  13   6  17      325.28      357.98     93.10 o
  14   6  17      488.76      499.25     62.97 o
   1   7  17      237.34      248.20     36.01 o
   2   7  17      168.92      116.60     54.36 o
   3   7  17       63.39       85.85     22.42 o
   4   7  17      100.13       60.93     25.14 o
   5   7  17      371.52      254.61     30.31 o
   6   7  17      299.96      254.54     28.67 o
   7   7  17      171.61      247.19     32.17 o
   8   7  17       12.79      -13.09     28.30 o
   9   7  17       53.99       86.11     21.65 o
  10   7  17       68.22       33.46     23.87 o
  11   7  17        0.01       14.10     72.26 o
  12   7  17       61.99       62.97     36.24 o
  13   7  17      161.57      254.61     90.16 o
   1   8  17       14.62       -0.94     21.61 o
   2   8  17       43.82      251.12     76.79 o
   3   8  17      841.30      764.20     46.01 o
   4   8  17      303.04      398.84     36.69 o
   5   8  17       22.96       32.00     25.14 o
   6   8  17      981.57      939.47     53.50 o
   7   8  17       30.11       49.71     23.99 o
   8   8  17      101.19       59.37     22.08 o
   9   8  17       85.98       74.46     23.99 o
  10   8  17      147.28      248.72     33.70 o
  11   8  17        0.19      213.38     55.27 o
   1   9  17      346.27      337.10     65.24 o
   2   9  17      341.10      421.92     94.46 o
   3   9  17       16.16       14.57     22.88 o
   4   9  17        1.23       29.61     56.63 o
   5   9  17       51.86       76.20     85.62 o
   6   9  17      161.30      176.63    187.56 o
   7   9  17     1209.04     1083.29     71.91 o
   8   9  17      168.03      177.81     28.99 o
   9   9  17      122.95      167.17     45.30 o
   0  10  17      766.40      945.95     82.91 o
   1  10  17        0.21       38.72     74.53 o
   2  10  17        0.21       16.20    130.93 o
   3  10  17      546.57      594.77    147.24 o
   4  10  17       34.18        8.16     56.86 o
   5  10  17       52.27      -39.80     36.02 o
   6  10  17      113.47       20.24     36.24 o
   0   0  18     3197.30     2979.65    176.23 o
   1   0  18      519.92      791.46     64.33 o
   2   0  18      141.27       72.03     27.18 o
   3   0  18       49.05       54.82     18.12 o
   4   0  18      173.33      144.97     35.79 o
   5   0  18      675.77      535.95     53.01 o
   6   0  18     2229.29     2076.29     98.31 o
   7   0  18       71.96      126.40     36.24 o
   8   0  18        2.91      -49.83     36.24 o
   9   0  18      251.11      299.01     48.93 o
  10   0  18       18.26       49.83     27.64 o
  11   0  18        1.29       22.65     31.71 o
  12   0  18       39.95       13.59     27.64 o
  13   0  18      250.07      203.42     40.32 o
  14   0  18      714.03      710.37     57.54 o
  15   0  18      277.99      303.99     49.38 o
  16   0  18     1015.38     1248.58     76.11 o
   1   1  18      344.02      368.37     33.74 o
   2   1  18      421.37      340.95     51.65 o
   3   1  18      645.25      626.40     85.17 o
   4   1  18      277.30      294.34     29.45 o
   5   1  18      132.10      211.03    115.30 o
   6   1  18       84.70        2.35     31.26 o
   7   1  18     3294.53     2960.45    181.44 o
   8   1  18       20.57       33.83     90.38 o
   9   1  18      329.11      277.68     67.73 o
  10   1  18      893.39     1162.47    289.27 o
  11   1  18       45.12       25.05     18.19 o
  12   1  18       22.46      104.09     69.99 o
  13   1  18       10.28       53.20     52.10 o
  14   1  18      594.44      527.51     52.10 o
  15   1  18      401.81      374.62     33.93 o
  16   1  18        0.94      -10.14     20.70 o
   0   2  18      750.95      706.74     64.33 o
   1   2  18     1509.89     1486.10    110.32 o
   2   2  18     1095.08     1284.34     98.31 o
   3   2  18     1439.36     1333.12     47.23 o
   4   2  18       87.70       33.24     22.43 o
   5   2  18     1374.59     1593.15     60.70 o
   6   2  18      355.04      309.80     65.92 o
   7   2  18      467.74      577.31     40.55 o
   8   2  18      967.83      931.11     73.85 o
   9   2  18     1736.17     1835.51     69.35 o
  10   2  18      460.41      692.63     44.79 o
  11   2  18      145.98      120.45     54.36 o
  12   2  18        4.99        7.43     22.88 o
  13   2  18      180.96      350.97     55.95 o
  14   2  18       18.74      -33.39     22.26 o
  15   2  18       30.36       97.57     23.60 o
  16   2  18      278.60      150.88     52.33 o
   1   3  18      215.94      311.42     48.93 o
   2   3  18      414.94      524.73     36.77 o
   3   3  18       40.27       41.13     24.92 o
   4   3  18     1046.71     1130.95    103.97 o
   5   3  18      139.74      168.02     57.08 o
   6   3  18       93.11       60.20     85.85 o
   7   3  18      480.36      608.87     38.37 o
   8   3  18      196.32      294.96    152.45 o
   9   3  18      414.68      334.73     56.63 o
  10   3  18      770.43      857.54     56.65 o
  11   3  18       79.93      183.14     68.64 o
  12   3  18        0.42      -48.25     32.17 o
  13   3  18       67.73       80.62     29.45 o
  14   3  18      418.34      514.74     38.91 o
  15   3  18      388.09      339.85     36.24 o
   0   4  18     1800.99     1741.49     95.59 o
   1   4  18       19.36       74.20     30.35 o
   2   4  18     1417.01     1488.55     60.48 o
   3   4  18        6.59       -5.23     23.87 o
   4   4  18      814.84      667.27     83.13 o
   5   4  18       34.45       51.37     29.67 o
   6   4  18      179.23      188.55     52.55 o
   7   4  18       20.13      324.27     95.37 o
   8   4  18      629.39      646.05     70.22 o
   9   4  18       12.40      -23.56     22.62 o
  10   4  18     1309.34     1530.43     62.05 o
  11   4  18       81.32       82.48     76.56 o
  12   4  18      137.55      145.02     80.87 o
  13   4  18      160.52      136.16     31.94 o
  14   4  18      971.25      981.45     57.54 o
  15   4  18       49.39      -35.80     23.87 o
   1   5  18      435.39      529.63     40.06 o
   2   5  18        0.69       35.53     33.75 o
   3   5  18        1.31      -25.79     17.52 o
   4   5  18      555.27      560.28     43.04 o
   5   5  18      161.30       76.84     72.26 o
   6   5  18      473.05      577.05     39.49 o
   7   5  18      302.04      357.94     46.89 o
   8   5  18      146.74       77.10     33.75 o
   9   5  18      225.73      167.73     23.35 o
  10   5  18       71.06       61.30     58.90 o
  11   5  18       13.55       -3.89     38.28 o
  12   5  18      662.14      695.58     79.96 o
  13   5  18       66.87      153.58     39.87 o
  14   5  18       50.95      167.17     76.56 o
   0   6  18      498.10      520.54     55.27 o
   1   6  18       19.10       -2.92     32.17 o
   2   6  18      130.08      144.68     25.14 o
   3   6  18       40.43       -2.61     47.57 o
   4   6  18      555.02      475.03     80.64 o
   5   6  18      655.26      539.19    112.13 o
   6   6  18      288.97      240.73     50.29 o
   7   6  18       11.65      -41.88     49.83 o
   8   6  18      256.79      297.51     34.56 o
   9   6  18      231.70      205.09     28.29 o
  10   6  18      421.21      462.79    151.09 o
  11   6  18       37.05      -13.91     38.28 o
  12   6  18      150.36      170.32     31.85 o
  13   6  18       35.30       60.12    138.40 o
   1   7  18        1.88      -23.78     15.85 o
   2   7  18      126.13       96.34     49.83 o
   3   7  18       71.94      120.11     25.47 o
   4   7  18     1373.16     1634.63    264.35 o
   5   7  18      114.37      142.37    103.97 o
   6   7  18       15.79       -8.35     18.67 o
   7   7  18       47.03        8.96     22.26 o
   8   7  18       43.77        7.99     25.98 o
   9   7  18        0.48       -6.81     38.74 o
  10   7  18       54.65       67.11     25.03 o
  11   7  18       80.13       39.26     45.30 o
  12   7  18      675.70      905.18     89.25 o
   0   8  18      397.31      520.54     64.33 o
   1   8  18      221.06      208.87     28.51 o
   2   8  18      114.82      332.63     79.74 o
   3   8  18      743.24      639.63     73.62 o
   4   8  18       71.23       78.51     33.53 o
   5   8  18      167.84      163.11     84.04 o
   6   8  18       36.98       26.33     77.02 o
   7   8  18       94.08      163.74     31.49 o
   8   8  18      617.55      662.06    114.85 o
   9   8  18      128.37      199.79     49.38 o
  10   8  18      123.73      153.24     29.45 o
   1   9  18       12.47      -41.45     27.64 o
   2   9  18       83.08      190.52     38.64 o
   3   9  18       25.47       75.75     28.19 o
   4   9  18       75.41      177.42     30.06 o
   5   9  18       63.05       92.68     29.22 o
   6   9  18       77.83      124.12     31.71 o
   7   9  18       91.80       67.27     38.96 o
   8   9  18       21.62        9.15     25.79 o
   0  10  18      116.32       -4.53     32.17 o
   1  10  18      100.02       49.83     22.10 o
   2  10  18       84.73      181.22     39.87 o
   3  10  18      194.55      238.90     38.51 o
   4  10  18        2.82      -13.42     74.30 o
   1   1  19       11.20       28.32     54.14 o
   2   1  19      154.35      246.52     41.23 o
   3   1  19      251.23      256.09    117.56 o
   4   1  19        1.83      -27.78     18.52 o
   5   1  19       20.48       22.09     20.32 o
   6   1  19      301.79      266.25     29.93 o
   7   1  19       15.15      -34.12     22.74 o
   8   1  19      361.26      287.66     49.38 o
   9   1  19       33.19       79.06     22.42 o
  10   1  19      105.49      -49.41     76.56 o
  11   1  19       65.85       42.89     36.24 o
  12   1  19       25.75       47.85     38.28 o
  13   1  19        2.20       13.59     18.67 o
  14   1  19      136.23      109.57     30.17 o
  15   1  19        7.71      -54.36     36.24 o
   0   2  19      440.71      617.04     60.25 o
   1   2  19      101.98      190.97     28.63 o
   2   2  19        0.43       13.24     63.43 o
   3   2  19       29.09       90.31     61.61 o
   4   2  19       18.26       68.67     95.37 o
   5   2  19        1.54       41.63     23.67 o
   6   2  19     1821.46     1618.62    113.49 o
   7   2  19       21.40       84.67     29.22 o
   8   2  19      667.10      517.37     41.92 o
   9   2  19      255.38      387.56     44.85 o
  10   2  19       38.30       59.49    103.97 o
  11   2  19       56.53       57.01     25.79 o
  12   2  19       10.81       75.07     44.85 o
  13   2  19        1.17      -41.12     27.41 o
  14   2  19       66.19       26.19     21.98 o
  15   2  19       21.53       40.50     45.08 o
   1   3  19       51.55       96.61     45.08 o
   2   3  19      239.96      282.16     38.48 o
   3   3  19      737.80      615.69     42.37 o
   4   3  19     1105.24     1055.52     54.00 o
   5   3  19      330.60      241.09     79.74 o
   6   3  19      199.45      370.71    101.25 o
   7   3  19       31.83       54.94     24.06 o
   8   3  19       76.61       63.88     27.28 o
   9   3  19      365.37      593.48     49.38 o
  10   3  19       93.79       86.30     45.08 o
  11   3  19       90.32       41.71     23.80 o
  12   3  19        3.27      118.46    124.81 o
  13   3  19       23.48      -15.60     24.92 o
  14   3  19        3.26       11.33     22.42 o
   0   4  19      445.90      399.58     51.19 o
   1   4  19       55.47       61.37     28.99 o
   2   4  19      822.41     1085.08     51.55 o
   3   4  19      161.86      164.11     54.36 o
   4   4  19       98.89       65.04     40.55 o
   5   4  19      583.37      745.34     59.80 o
   6   4  19      498.97      454.91     92.19 o
   7   4  19       62.92      109.02     85.62 o
   8   4  19      107.25       -4.76     27.41 o
   9   4  19       66.97      135.37     41.00 o
  10   4  19      114.21      203.41     74.98 o
  11   4  19      577.56      630.87    100.35 o
  12   4  19      259.51      310.58     39.82 o
  13   4  19        2.64       65.98     27.18 o
  14   4  19      219.07      347.19     39.19 o
   1   5  19       42.34      134.42     28.51 o
   2   5  19        3.88       53.33     24.69 o
   3   5  19       97.43      166.16     54.82 o
   4   5  19      171.11      254.96     47.34 o
   5   5  19      101.10       78.20     27.87 o
   6   5  19      365.97      338.91     63.88 o
   7   5  19       15.14       20.31     40.55 o
   8   5  19        5.41        1.27     58.90 o
   9   5  19       60.09      153.78     83.13 o
  10   5  19      421.78      341.92     37.80 o
  11   5  19      225.85      132.96     24.06 o
  12   5  19       63.60      222.56    173.74 o
  13   5  19      121.48       96.88     81.77 o
   0   6  19      461.83      567.66     64.33 o
   1   6  19       11.42       28.59     45.08 o
   2   6  19        3.16       -9.44     18.43 o
   3   6  19      132.65       98.14     31.71 o
   4   6  19       83.18      148.86     26.23 o
   5   6  19       46.64      104.97     27.18 o
   6   6  19       32.10       35.53     33.75 o
   7   6  19        3.21        2.84     20.76 o
   8   6  19      112.47       67.15     24.19 o
   9   6  19       28.20        2.70     23.91 o
  10   6  19       26.44       56.30     31.71 o
  11   6  19       60.69       69.74     29.67 o
  12   6  19       11.46       12.79     42.81 o
   1   7  19      165.37      192.71     43.27 o
   2   7  19       17.83      -17.09     17.40 o
   3   7  19      206.48      124.50    144.97 o
   4   7  19        2.98      -27.65     18.43 o
   5   7  19        4.01      102.82     42.81 o
   6   7  19       17.86      -31.14     20.76 o
   7   7  19       86.43      140.53     31.71 o
   8   7  19        1.30       57.11     65.46 o
   9   7  19        3.81       29.64     20.51 o
  10   7  19       26.50      135.46     50.29 o
   0   8  19     1224.29     1696.64    105.56 o
   1   8  19      343.18      297.34     37.60 o
   2   8  19      261.00      480.63    121.87 o
   3   8  19     2483.16     2747.31    232.64 o
   4   8  19       98.68      165.94     32.33 o
   5   8  19       18.27       -7.61     32.17 o
   6   8  19        4.86      -20.40     20.39 o
   7   8  19        2.05      -13.59     21.98 o
   8   8  19      121.59       16.75     56.40 o
   1   9  19      419.91      548.76    229.92 o
   2   9  19      304.55      403.00    103.75 o
   3   9  19        5.39      -13.59     27.18 o
   4   9  19      167.50      165.62     34.98 o
   5   9  19      151.16      337.12     39.17 o
   0   0  20      818.52     1100.89    102.84 o
   1   0  20      232.67      258.69     45.30 o
   2   0  20        3.66      -35.79     31.26 o
   3   0  20      786.12      692.70     67.50 o
   4   0  20       71.05       81.55     36.24 o
   5   0  20      314.07      276.36     44.85 o
   6   0  20      112.80      130.93     32.17 o
   7   0  20      212.38      213.38     45.30 o
   8   0  20      742.78      868.93     71.58 o
   9   0  20        5.91      -55.04     36.70 o
  10   0  20       28.75        0.00     45.30 o
  11   0  20      961.05     1000.77     89.25 o
  12   0  20      293.85      258.69     49.83 o
  13   0  20       60.13      -40.09     26.73 o
  14   0  20       12.05      -26.73     36.24 o
   1   1  20      621.25      435.22     51.65 o
   2   1  20      941.10      975.35     50.44 o
   3   1  20      105.53      124.17     30.35 o
   4   1  20       13.56       41.50     63.20 o
   5   1  20      298.67      325.27     97.18 o
   6   1  20       14.51        0.34     20.96 o
   7   1  20        0.63       -8.75     20.83 o
   8   1  20       72.42      112.94    111.22 o
   9   1  20      595.59      547.37     66.37 o
  10   1  20        4.51      -47.43     33.98 o
  11   1  20        0.09       45.30     31.71 o
  12   1  20        4.22      221.37     52.85 o
  13   1  20      229.37      383.39    111.22 o
  14   1  20      140.55      123.41     30.17 o
   0   2  20       68.96      108.73     36.70 o
   1   2  20       17.37      -24.37     18.34 o
   2   2  20      603.77      710.76    103.75 o
   3   2  20      233.36      266.88     55.95 o
   4   2  20     1265.76     1215.60    145.88 o
   5   2  20      204.50      365.60    124.36 o
   6   2  20       15.68        5.43     81.77 o
   7   2  20        6.78       -9.70     22.08 o
   8   2  20      164.85      428.99    113.71 o
   9   2  20        0.13      -14.91     22.43 o
  10   2  20      446.98      579.77    123.68 o
  11   2  20      192.99      179.29     31.56 o
  12   2  20       27.44       27.18     22.42 o
  13   2  20      124.22      161.54     30.35 o
  14   2  20       12.51       11.41     22.58 o
   1   3  20      133.96      146.82     30.53 o
   2   3  20       52.07       83.08     40.55 o
   3   3  20       16.57       96.74     54.59 o
   4   3  20      549.87      448.84    140.90 o
   5   3  20      123.72      102.81     97.40 o
   6   3  20      547.35      472.69    131.61 o
   7   3  20       70.91       63.12     25.79 o
   8   3  20      156.18      154.84     90.38 o
   9   3  20      606.94      789.57    104.43 o
  10   3  20      515.79      545.84     44.04 o
  11   3  20        9.38       24.97     38.28 o
  12   3  20      110.45       48.42     79.51 o
  13   3  20        0.26      -13.32     25.98 o
   0   4  20      890.76      593.48     62.52 o
   1   4  20        0.95      -11.48     20.83 o
   2   4  20      347.11      413.20     38.44 o
   3   4  20      766.60      864.05     51.28 o
   4   4  20       99.63       78.36     21.51 o
   5   4  20      130.66       90.38     28.63 o
   6   4  20      398.91      546.43     46.80 o
   7   4  20      175.08      261.00     72.49 o
   8   4  20      164.01      211.67     72.26 o
   9   4  20       18.82       -5.58     32.17 o
  10   4  20       62.41      -36.09     24.06 o
  11   4  20      172.67      206.81     39.41 o
  12   4  20        3.26      -35.20     25.03 o
   1   5  20        2.16      -51.31     34.20 o
   2   5  20       37.14       66.26     99.67 o
   3   5  20       28.70      142.19    154.49 o
   4   5  20       76.93      109.69     24.06 o
   5   5  20      395.43      478.09     38.71 o
   6   5  20      289.42      332.98     38.06 o
   7   5  20      464.05      746.63     71.58 o
   8   5  20        2.34       37.26     40.77 o
   9   5  20        4.35      -17.01     54.14 o
  10   5  20      822.35     1057.36    178.27 o
  11   5  20        0.18       45.61     25.79 o
  12   5  20        6.20       13.59     31.71 o
   0   6  20        1.99      -13.59     23.11 o
   1   6  20        0.61      -33.64     22.43 o
   2   6  20      725.01      633.61    183.48 o
   3   6  20       67.88       38.07     36.02 o
   4   6  20        0.48      -30.47     20.32 o
   5   6  20      251.20      327.70    108.05 o
   6   6  20      576.75      561.90     44.48 o
   7   6  20       11.51       54.23     72.26 o
   8   6  20      821.38      922.41    291.53 o
   9   6  20        8.70        5.23     54.14 o
  10   6  20      635.17      916.86    238.98 o
   1   7  20       20.70       92.69    211.34 o
   2   7  20        5.87       96.42     23.87 o
   3   7  20      361.38      232.33     33.88 o
   4   7  20     1235.45     1121.05    136.37 o
   5   7  20      114.83       63.09     29.67 o
   6   7  20       17.57       35.68     74.53 o
   7   7  20      240.05      237.88     36.75 o
   8   7  20       67.08       75.84     23.92 o
   9   7  20      127.05        4.53     32.17 o
   0   8  20      454.29      502.42     54.36 o
   1   8  20       51.61       65.73    103.97 o
   2   8  20       17.66       21.90     42.81 o
   3   8  20      267.05      381.56     41.80 o
   4   8  20      105.93       46.99     25.79 o
   5   8  20       15.67       80.14     31.26 o
   6   8  20      159.20      138.33     52.10 o
   1   9  20        5.83       -8.58     21.61 o
   1   1  21      128.57      194.22     43.49 o
   2   1  21        8.79       41.97     26.23 o
   3   1  21        8.60       88.82     31.49 o
   4   1  21      138.37      146.15     79.06 o
   5   1  21        0.97       38.23     20.64 o
   6   1  21        0.34       10.18     58.44 o
   7   1  21      440.90      292.32     44.63 o
   8   1  21      206.24      574.00     67.96 o
   9   1  21       27.20       69.63     42.81 o
  10   1  21       44.76      -11.29     24.91 o
  11   1  21        7.86        1.47     43.49 o
  12   1  21       27.63      203.97     48.02 o
  13   1  21      253.75      191.99     58.67 o
   0   2  21      900.54     1109.95     80.64 o
   1   2  21     1071.63     1157.58     54.74 o
   2   2  21      294.76      214.50     74.98 o
   3   2  21      404.36      351.23     36.45 o
   4   2  21       88.33       65.95     31.49 o
   5   2  21      283.49      387.91     81.77 o
   6   2  21      113.45      138.12     70.22 o
   7   2  21      221.42       18.92     25.98 o
   8   2  21      239.80      272.79     55.27 o
   9   2  21      128.31      135.07     63.20 o
  10   2  21        0.01       80.13     26.95 o
  11   2  21       22.60       36.83     27.09 o
  12   2  21       32.46       58.56     25.79 o
   1   3  21       32.24       67.79     27.18 o
   2   3  21       32.49       91.02     49.38 o
   3   3  21      371.18      320.43     79.51 o
   4   3  21      322.66      267.34     40.36 o
   5   3  21        1.03       97.79     50.06 o
   6   3  21       24.38      133.02     38.51 o
   7   3  21      424.84      485.32     86.53 o
   8   3  21       38.05      105.08     25.98 o
   9   3  21       25.16       47.32     31.71 o
  10   3  21       44.21       -8.67    115.30 o
  11   3  21      315.30      295.33     36.64 o
  12   3  21       78.12        4.13     24.69 o
   0   4  21      159.12      126.40     40.77 o
   1   4  21      240.59      164.72    108.50 o
   2   4  21       11.54       -7.46     40.55 o
   3   4  21       59.30      108.29     63.20 o
   4   4  21       21.70       37.79     33.75 o
   5   4  21       32.27       55.14     22.96 o
   6   4  21       70.23        0.94     21.61 o
   7   4  21        2.63       46.99     22.43 o
   8   4  21       10.79       18.30     33.98 o
   9   4  21       50.61       51.00     72.26 o
  10   4  21      184.15       59.37     45.08 o
  11   4  21      274.96      218.16    104.20 o
   1   5  21       59.61       35.66     21.84 o
   2   5  21        0.80      -27.36     22.88 o
   3   5  21      318.99      375.57     93.10 o
   4   5  21       18.40       43.45     45.30 o
   5   5  21       45.49      124.09     31.71 o
   6   5  21       37.72      131.60     54.14 o
   7   5  21        7.92       44.40     54.36 o
   8   5  21        7.91       20.99     43.04 o
   9   5  21       94.49      257.24     91.51 o
  10   5  21        4.95      -22.65     18.43 o
   0   6  21      109.59       26.73     31.26 o
   1   6  21        0.49      153.10     50.06 o
   2   6  21        6.22       44.14     30.44 o
   3   6  21       13.28       63.97     24.69 o
   4   6  21        3.55       22.68     31.94 o
   5   6  21        1.39      -16.47     17.40 o
   6   6  21       71.89       -4.14     36.02 o
   7   6  21       99.49      136.02     28.91 o
   8   6  21      258.72      165.23     32.03 o
   9   6  21       45.20      147.58    149.96 o
   1   7  21      159.65      208.55     48.25 o
   2   7  21       67.16       53.91     33.98 o
   3   7  21       77.69       95.94     30.08 o
   4   7  21       30.21       88.72     28.73 o
   5   7  21       20.79       60.22     27.22 o
   6   7  21      270.00      365.26     75.20 o
   7   7  21       20.22       18.12     31.26 o
   0   8  21       75.64       58.90     36.24 o
   1   8  21        9.83       -1.05     47.57 o
   2   8  21       52.17       87.36     27.14 o
   3   8  21      891.75     1151.38     72.71 o
   0   0  22      245.93      375.57     72.94 o
   1   0  22      323.57      199.79     45.76 o
   2   0  22      105.79       32.17     27.18 o
   3   0  22       16.95      -55.04     36.70 o
   4   0  22      609.30      739.36     62.07 o
   5   0  22      110.28      213.38     41.23 o
   6   0  22        0.18      -46.89     31.26 o
   7   0  22      494.21      386.44     55.72 o
   8   0  22      129.74       86.08     41.23 o
   9   0  22     1182.88     1078.69     88.34 o
  10   0  22      103.40      153.58     68.41 o
  11   0  22        0.14       45.30     31.71 o
   1   1  22       66.05       13.05     24.93 o
   2   1  22     1210.78     1215.74     59.73 o
   3   1  22      175.97      372.74     40.30 o
   4   1  22      174.98      279.32     36.41 o
   5   1  22       20.99       -1.61     41.00 o
   6   1  22       24.45        6.10     20.70 o
   7   1  22      721.72      871.98     53.54 o
   8   1  22       27.16      111.33     47.57 o
   9   1  22       29.95       93.02     38.06 o
  10   1  22        3.43       42.08     69.99 o
  11   1  22      349.00      479.50    120.06 o
   1   2  22      264.94      455.78     42.52 o
   2   2  22      413.29      380.89    108.50 o
   3   2  22        0.39      -13.65     45.53 o
   4   2  22      568.23      600.65     96.72 o
   5   2  22      210.79      193.23     33.52 o
   6   2  22      173.20      426.77     55.72 o
   7   2  22       26.98       71.47     25.36 o
   8   2  22      329.05      505.69    190.05 o
   9   2  22        6.57       24.44     47.34 o
  10   2  22      392.05      345.54     97.18 o
  11   2  22        0.68        8.02     65.69 o
   1   3  22       87.95       64.20     67.73 o
   2   3  22        0.33       64.52     23.67 o
   3   3  22      213.36      141.51     68.41 o
   4   3  22       27.93       -3.94     24.69 o
   5   3  22      279.65      307.00     53.91 o
   6   3  22      353.26      324.40     35.07 o
   7   3  22      487.30      769.44     84.04 o
   8   3  22       27.61      -33.16     22.10 o
   9   3  22       78.32      211.62     45.76 o
  10   3  22      353.20      268.30     94.46 o
   0   4  22       53.78       49.83     36.24 o
   1   4  22      352.65      229.15    106.69 o
   2   4  22       30.72        5.03     28.30 o
   3   4  22      122.63      137.05     51.87 o
   4   4  22       64.76       28.76     20.51 o
   5   4  22      437.21      660.70    113.26 o
   6   4  22      125.62       38.92    127.30 o
   7   4  22       37.73      162.22     77.70 o
   8   4  22      948.88     1043.31    129.34 o
   9   4  22       70.69       24.40     27.22 o
   1   5  22      465.33      421.33     64.78 o
   2   5  22       38.15       77.11     38.86 o
   3   5  22        5.02       58.69     79.51 o
   4   5  22      304.90      495.35     52.10 o
   5   5  22      195.21      195.00    108.96 o
   6   5  22      472.09      586.91     56.86 o
   7   5  22        0.27       75.77    101.93 o
   8   5  22       25.44       46.92     25.03 o
   0   6  22       32.62       62.97     36.24 o
   1   6  22       17.65       34.34     45.30 o
   2   6  22       46.60       28.43     28.43 o
   3   6  22      271.44      230.43     36.46 o
   4   6  22        6.90       71.61     27.22 o
   5   6  22        6.00      -12.34     38.74 o
   6   6  22      257.11      307.55     40.01 o
   1   7  22      354.55      545.27     49.94 o
   2   7  22       30.81      -33.75     56.40 o
   3   7  22        0.45       32.23     72.26 o
   1   1  23       10.50       56.29     22.58 o
   2   1  23        0.45      102.84     99.22 o
   3   1  23       27.96       42.94     25.79 o
   4   1  23       31.71       16.40     22.08 o
   5   1  23      138.79      213.65     70.45 o
   6   1  23      592.15      510.45     69.99 o
   7   1  23       15.24       13.91     27.03 o
   8   1  23      310.98      332.39    115.30 o
   9   1  23      165.32       69.41     23.87 o
   0   2  23      543.74      650.57     68.86 o
   1   2  23      204.29      254.17     52.55 o
   2   2  23      788.34      739.32     51.73 o
   3   2  23        3.46      -15.97     36.47 o
   4   2  23      178.28      210.55     92.87 o
   5   2  23       17.01       -6.69     25.81 o
   6   2  23       85.43      141.16     31.47 o
   7   2  23      386.16      302.48     52.10 o
   8   2  23       67.93      157.92     41.00 o
   9   2  23        1.11       99.38     31.87 o
   1   3  23      162.43      228.69     35.23 o
   2   3  23        4.94      102.45     33.52 o
   3   3  23       52.59       69.49     24.81 o
   4   3  23        0.27       26.70     45.08 o
   5   3  23       27.39       27.55     72.71 o
   6   3  23       20.47       42.46     24.69 o
   7   3  23       64.63       46.52     26.06 o
   8   3  23       37.15       38.41     33.75 o
   0   4  23      504.72      508.31     72.94 o
   1   4  23        1.51      -27.94     31.49 o
   2   4  23      370.02      358.44    155.85 o
   3   4  23        0.06      -11.62     38.74 o
   4   4  23        9.00      100.69     45.53 o
   5   4  23      229.92      261.15     36.11 o
   6   4  23        4.89       -9.06     31.71 o
   7   4  23        0.18      -47.62     56.40 o
   1   5  23        1.32      -47.57     31.71 o
   2   5  23       30.69        0.00     32.17 o
   3   5  23       14.11       -3.48     45.30 o
   4   5  23      170.93       35.94     43.04 o
   5   5  23        2.30       -6.96     36.47 o
   6   5  23       43.47      250.81     42.18 o
   0   6  23      507.46      806.87     80.19 o
   1   6  23       17.76      -22.39     19.06 o
   2   6  23       14.69      -19.89     83.36 o
   0   0  24     1018.29     1196.94    106.92 o
   1   0  24       80.22       62.97     32.17 o
   2   0  24      571.75      776.51     82.45 o
   3   0  24        2.45       26.73     36.24 o
   4   0  24      668.00      721.24     83.36 o
   5   0  24      842.77      853.53     86.53 o
   6   0  24     2017.42     2290.12    128.66 o
   7   0  24      185.62       81.55     41.23 o
   1   1  24       11.82      -54.03     36.02 o
   2   1  24      281.08      403.74    124.81 o
   3   1  24       81.94       11.75     83.81 o
   4   1  24      515.04      329.55     43.49 o
   5   1  24       17.33       25.88     47.34 o
   6   1  24        2.72      -11.01     24.92 o
   7   1  24      149.12      136.35    122.77 o
   0   2  24      339.68      375.57     59.80 o
   1   2  24       24.36       95.88     27.28 o
   2   2  24       78.00       79.18     33.20 o
   3   2  24        2.77      107.39     26.90 o
   4   2  24       64.94      290.51    122.09 o
   5   2  24      109.56      245.65     47.80 o
   6   2  24      156.70      242.08     48.02 o
   7   2  24       27.98        6.27     49.38 o
   1   3  24      390.46      507.81    172.16 o
   2   3  24       51.93      135.85     92.65 o
   3   3  24        1.65       57.97     56.40 o
   4   3  24       69.08       41.04     58.44 o
   5   3  24        2.76      -43.83     29.22 o
   6   3  24      253.93      306.67     51.20 o
   0   4  24        0.60       45.30     58.90 o
   1   4  24      158.76      119.51     67.50 o
   2   4  24      381.23      535.40    126.40 o
   3   4  24      134.76      111.08     36.47 o
   4   4  24      188.00      243.45     34.76 o
   1   1  25       25.77      -19.43     76.79 o
   2   1  25       54.15       50.40     31.53 o
   3   1  25       19.12       47.75     25.25 o
   4   1  25      418.68      736.30     82.00 o
   0   2  25       48.27      144.97     40.32 o
   1   2  25        9.10       75.67     33.75 o
   2   2  25      106.97      274.15     70.22 o
 
